# Supplementary material for: Semantic similarity across languages reflects neurocognitive dimensions shaped by climate
Source: Nat Commun. 2026 Mar 16;17:4016. doi: 10.1038/s41467-026-70608-8 (PMC13136401; doi:10.1038/s41467-026-70608-8)
Supplement: Supplementary file 4 — Source Data [file 41467_2026_70608_MOESM4_ESM.xlsx]

## Sheet: Figure1
languages	latitude	longitude	family_id	study
Arabic	27.9625	43.8525	afro1255	Study1
Azerbaijani	40.9777	46.4737	turk1311	Study1
Bashkir	53.5967	56.5594	turk1311	Study1
Belarusian	53.2307	25.6038	indo1319	Study1
Bengali	24	90	indo1319	Study1
Breton	48.2452	-3.78934	indo1319	Study1
Bulgarian	43.3646	25.047	indo1319	Study1
Catalan	41.453	1.569	indo1319	Study1
Czech	49.8734	15.1044	indo1319	Study1
Chinese	40.0209	116.228	sino1245	Study1
Welsh	52	-4	indo1319	Study1
Danish	54.8655	9.36284	indo1319	Study1
German	48.649	12.4676	indo1319	Study1
Estonian	58.55	25.82	ural1272	Study1
Greek	38.36	23.13	indo1319	Study1
English	53	-1	indo1319	Study1
Basque	43.2787	-1.31622	basq1248	Study1
Finnish	64.7628	25.5577	ural1272	Study1
French	48	2	indo1319	Study1
Irish	53.2186	-7.61509	indo1319	Study1
Hebrew	31.1056	35.0179	afro1255	Study1
Hindi	25	77	indo1319	Study1
Croatian	45.555	15.982	indo1319	Study1
Hungarian	46.9069	19.6555	ural1272	Study1
Armenian	40	45	indo1319	Study1
Icelandic	63.4837	-19.0212	indo1319	Study1
Italian	43.0464	12.6489	indo1319	Study1
Japanese	35	135	japo1237	Study1
Kannada	13.5878	76.1198	drav1251	Study1
Georgian	41.8504	43.7861	kart1248	Study1
Kazakh	51.17	71.454	turk1311	Study1
Korean	37.54	126.98	kore1284	Study1
Latin	41.9026	12.4502	indo1319	Study1
Latvian	56.8261	24.3091	indo1319	Study1
Lithuanian	55.1429	23.9601	indo1319	Study1
Malayalam	9.59208	76.7651	drav1251	Study1
Dutch	52	5	indo1319	Study1
Norwegian (Bokmal)	59.92	10.71	indo1319	Study1
Persian	32.9	53.3	indo1319	Study1
Polish	51.8439	18.6255	indo1319	Study1
Portuguese	39.91	-8.1	indo1319	Study1
Romanian	46.3913	24.2256	indo1319	Study1
Russian	59	50	indo1319	Study1
Sakha	61.6974	133.98	turk1311	Study1
Slovak	48.5457	18.7848	indo1319	Study1
Spanish	40.4414	-1.11788	indo1319	Study1
Albanian	41.3289	19.8178	indo1319	Study1
Swedish	59.8006	17.3895	indo1319	Study1
Tamil	10.5202	78.826	drav1251	Study1
Tatar	55.7959	49.1158	turk1311	Study1
Telugu	16.4529	78.7024	drav1251	Study1
Turkish	39.8667	32.8667	turk1311	Study1
Ukrainian	49.796	29.945	indo1319	Study1
Chinese (China)	32.9	114	sino1245	Study2
Arabic (Egypt)	30.1	31.2	afro1255	Study2
Hindi (India)	23.5	77.4	indo1319	Study2
Japanese (Japan)	36.3	137	japo1237	Study2
Korean (Korea)	36.5	128	kore1284	Study2
Russian (Russia)	56.8	57.4	indo1319	Study2
Spainish (Spain)	40.6	-3.41	indo1319	Study2
English (USA)	37.2	-93.5	indo1319	Study2
Arabic	27.9625	43.8525	afro1255	Study3
Hebrew	31.1056	35.0179	afro1255	Study3
Vietnamese	20.6812	105.774	aust1305	Study3
Tagalog	14.06	121.747	aust1307	Study3
Tamil	10.5202	78.826	drav1251	Study3
Telugu	16.4529	78.7024	drav1251	Study3
Afrikaans	-22	30	indo1319	Study3
Armenian	40	45	indo1319	Study3
Belarusian	53.2307	25.6038	indo1319	Study3
Bulgarian	43.3646	25.047	indo1319	Study3
Catalan	41.453	1.569	indo1319	Study3
Czech	49.8734	15.1044	indo1319	Study3
Danish	54.8655	9.36284	indo1319	Study3
Dutch	52	5	indo1319	Study3
English	53	-1	indo1319	Study3
Farsi	32.9	53.3	indo1319	Study3
French	48	2	indo1319	Study3
German	48.649	12.4676	indo1319	Study3
Greek	38.36	23.13	indo1319	Study3
Gujarati	22.687	71.0962	indo1319	Study3
Hindi	25	77	indo1319	Study3
Irish	53.2186	-7.61509	indo1319	Study3
Italian	43.0464	12.6489	indo1319	Study3
Latvian	56.8261	24.3091	indo1319	Study3
Lithuanian	55.1429	23.9601	indo1319	Study3
Marathi	17.9344	76.6665	indo1319	Study3
Nepali	28	85	indo1319	Study3
Norwegian (Bokmal)	59.92	10.71	indo1319	Study3
Polish	51.8439	18.6255	indo1319	Study3
Portuguese	39.91	-8.1	indo1319	Study3
Romanian	46.3913	24.2256	indo1319	Study3
Russian	59	50	indo1319	Study3
Serbocroatian	44.15	18.81	indo1319	Study3
Slovene	46.2543	14.7766	indo1319	Study3
Spanish	40.4414	-1.11788	indo1319	Study3
Swedish	59.8006	17.3895	indo1319	Study3
Ukrainian	49.796	29.945	indo1319	Study3
Basque	43.2787	-1.31622	basq1248	Study3
Japanese	35	135	japo1237	Study3
Korean	37.54	126.98	kore1284	Study3
Swahili	-8.25605	37.624	atla1278	Study3
Chinese	40.0209	116.228	sino1245	Study3
Turkish	39.8667	32.8667	turk1311	Study3
Finnish	64.7628	25.5577	ural1272	Study3
Hungarian	46.9069	19.6555	ural1272	Study3
Venetian	45.5036	12.2142	omit	Study1_va
Hindi	25	77	omit	Study1_va
Romagnol	44.2349	11.7189	omit	Study1_va
Latin	41.9026	12.4502	omit	Study1_va
Galician	42.2446	-7.5343	omit	Study1_va
Eryuan	26.0991	99.9416	omit	Study1_va
Heqing	26.5536	100.14	omit	Study1_va
Jianchuan	26.5381	99.91	omit	Study1_va
Lanping	26.5159	99.2581	omit	Study1_va
Jinman Bai	26.424	98.8862	omit	Study1_va
Qiliqiao	25.6553	100.171	omit	Study1_va
Xiangyun	25.5314	100.448	omit	Study1_va
Yunlong	25.9224	99.0353	omit	Study1_va
Zhoucheng	25.8959	100.099	omit	Study1_va
Nyamwezi	-5.08559	32.9445	omit	Study1_va
Bukusu	0.68043	34.7719	omit	Study1_va
Koyo	-0.69688	15.7508	omit	Study1_va
Bemba (Zambia)	-10.6122	29.2993	omit	Study1_va
Basa (Cameroon)	3.80765	10.4213	omit	Study1_va
Asu (Tanzania)	-4.17978	37.8323	omit	Study1_va
Diriku	-18.1681	20.6678	omit	Study1_va
Lega-Shabunda	-3.83196	27.1424	omit	Study1_va
Tswana	-24.368	24.7587	omit	Study1_va
Yao	-13.6119	35.2387	omit	Study1_va
Beijing Mandarin	39.9385	116.117	omit	Study1_va
Changsha	28.8503	112.943	omit	Study1_va
Chaozhou	23.6667	116.633	omit	Study1_va
Chengdu Mandarin	30.6058	103.971	omit	Study1_va
Fuzhou	26.089	119.294	omit	Study1_va
Guangzhou	23.1254	112.948	omit	Study1_va
Hefei Mandarin	31.8736	117.224	omit	Study1_va
Jinan Mandarin	36.6908	116.997	omit	Study1_va
Kunming Chinese	25.0497	102.723	omit	Study1_va
Meixian	24.3523	115.89	omit	Study1_va
Nanchang	28.7066	115.857	omit	Study1_va
Shenyang Mandarin	41.805	123.156	omit	Study1_va
Suzhou	31.328	120.364	omit	Study1_va
Wenzhou	28.0055	120.701	omit	Study1_va
Xi'an Mandarin	34.2282	108.961	omit	Study1_va
Xiamen	24.4942	118.089	omit	Study1_va
Yangjiang	21.7896	111.967	omit	Study1_va
Yangzhou Mandarin	32.4171	119.209	omit	Study1_va
Adnyamathanha	-30.1451	138.671	omit	Study1_va
Aghu Tharnggalu	-13.735	142.426	omit	Study1_va
Alyawarr	-21.0427	136.835	omit	Study1_va
Andegerebinha	-22.5128	137.351	omit	Study1_va
Arabana	-28.705	135.449	omit	Study1_va
Awabakal	-33.1285	151.436	omit	Study1_va
Badimaya	-29.0647	117.246	omit	Study1_va
Badjiri	-27.33	143	omit	Study1_va
Bilinara	-16.8688	130.534	omit	Study1_va
Biri	-20.1494	146.67	omit	Study1_va
Bularnu	-21.0266	138.157	omit	Study1_va
Bunganditj	-36.5	140.5	omit	Study1_va
Colac	-38.4713	143.422	omit	Study1_va
Hawkesbury	-33.1147	150.495	omit	Study1_va
Dhangu	-11.9493	135.752	omit	Study1_va
Sydney	-33.5293	150.349	omit	Study1_va
Dharumbal	-23.307	150.593	omit	Study1_va
Dhudhuroa	-36.9588	147.045	omit	Study1_va
Dhuwal	-12.7825	136.008	omit	Study1_va
Dieri	-28.1667	138	omit	Study1_va
Dyaabugay	-16.596	145.388	omit	Study1_va
Djambarrpuyngu	-12.021	135.59	omit	Study1_va
Djapu	-12.8798	136.418	omit	Study1_va
Djinang	-12.462	134.82	omit	Study1_va
Yagara-Jandai	-27.8765	152.46	omit	Study1_va
Dyirbal	-17.4516	145.544	omit	Study1_va
Flinders Island	-14.1812	144.259	omit	Study1_va
Gamilaraay	-29.9037	149.543	omit	Study1_va
Gangulu	-22.7637	149.416	omit	Study1_va
Gureng Gureng	-25.3893	151.175	omit	Study1_va
Gudjal	-19.4416	144.648	omit	Study1_va
Gumatj	-12.2525	136.83	omit	Study1_va
Kumbainggar	-29.8189	152.913	omit	Study1_va
Northern Inland Yui	-34.85	149.1	omit	Study1_va
Gunya	-27.0642	145.862	omit	Study1_va
Gupapuyngu	-12.2868	135.337	omit	Study1_va
Gurindji	-17.0329	130.379	omit	Study1_va
Guugu Yimidhirr	-14.9424	144.831	omit	Study1_va
Guwa	-21.3515	142.524	omit	Study1_va
Guyani	-34.739	137.661	omit	Study1_va
Sydney	-33.5293	150.349	omit	Study1_va
Jaru	-18.3288	128.262	omit	Study1_va
Djiwarli	-24.1072	116.989	omit	Study1_va
Kanju	-13.3243	142.893	omit	Study1_va
Kalkutung	-21	139.5	omit	Study1_va
Gamilaraay	-29.9037	149.543	omit	Study1_va
Karadjeri	-18.6771	122.334	omit	Study1_va
Karadjeri	-18.6771	122.334	omit	Study1_va
Kariyarra	-20.445	118.613	omit	Study1_va
Kaurna	-34.3497	138.48	omit	Study1_va
Kuku-Uwan	-14.0756	141.724	omit	Study1_va
Gugadj	-17.8372	141.168	omit	Study1_va
Kukatja	-20.3321	127.666	omit	Study1_va
Kuku-Yalanji	-16.0036	145.188	omit	Study1_va
Kurrama	-22.2134	117.51	omit	Study1_va
Gurdjar	-17.1653	141.145	omit	Study1_va
Kuuku-Ya'u	-12.4947	143.165	omit	Study1_va
Leningitij	-12.7714	141.962	omit	Study1_va
Kala Lagaw Ya	-10.6748	142.196	omit	Study1_va
Malgana	-26.211	114.245	omit	Study1_va
Malyangapa	-29.43	142	omit	Study1_va
Margany	-26.789	144.892	omit	Study1_va
Martu Wangka	-24.3194	121.954	omit	Study1_va
Madhi Madhi	-34.5	143.5	omit	Study1_va
Mayi-Kulan	-18.56	141.46	omit	Study1_va
Mayaguduna	-18.1147	140.337	omit	Study1_va
Mayi-Thakurti	-20	140.63	omit	Study1_va
Mayi-Yapi	-19.25	140.61	omit	Study1_va
Mbabaram	-20.1389	143.438	omit	Study1_va
Anguthimri	-12.395	141.755	omit	Study1_va
Kalarko	-31.7154	118.911	omit	Study1_va
Mithaka	-25.1361	139.598	omit	Study1_va
Mudburra	-16.7694	132.329	omit	Study1_va
Muruwari	-28.9618	146.546	omit	Study1_va
Narungga	-34.69	137.535	omit	Study1_va
Ngaanyatjarra	-25.7514	127.602	omit	Study1_va
Ngadjunmaya	-32.0245	124.466	omit	Study1_va
Ngarigu	-36.23	149.13	omit	Study1_va
Ngarinman	-15.4661	130.651	omit	Study1_va
Ngarla	-20.2075	119.306	omit	Study1_va
Ngarluma	-20.9235	117.203	omit	Study1_va
Narrinyeri	-36.2301	140.158	omit	Study1_va
Ngawun	-19.4484	141.471	omit	Study1_va
Nhanda	-27.4252	114.268	omit	Study1_va
Mangala	-18.6597	123.769	omit	Study1_va
Nyamal	-21.6092	119.693	omit	Study1_va
Nyangumarta	-20.6271	121.391	omit	Study1_va
Nyunga	-33.1199	118.151	omit	Study1_va
Paakantyi	-32.7021	142.695	omit	Study1_va
Pakanha	-15.0908	142.74	omit	Study1_va
Pallanganmiddang	-36.08	146.91	omit	Study1_va
Panytyima	-22.7816	118.723	omit	Study1_va
Banggarla	-33.3036	136.079	omit	Study1_va
Bayungu	-23.3809	114.108	omit	Study1_va
Pintupi-Luritja	-23.2963	130.643	omit	Study1_va
Pirriya	-25.4801	142.549	omit	Study1_va
Pitjantjatjara	-26.9704	131.357	omit	Study1_va
Pitta Pitta	-22.7952	139.983	omit	Study1_va
Ritarungo	-13.4559	135.259	omit	Study1_va
Walmajarri	-19.7229	126.113	omit	Study1_va
Dhalandji	-22.196	114.937	omit	Study1_va
Dhargari	-24.0601	114.847	omit	Study1_va
Umpila	-13.1528	143.467	omit	Study1_va
Wajarri	-28.1761	117.153	omit	Study1_va
Wagaya	-20.329	137.623	omit	Study1_va
Pintiini	-29.806	127.632	omit	Study1_va
Wanggamala	-24.7022	137.433	omit	Study1_va
Warrgamay	-18.5468	146.179	omit	Study1_va
Warlmanpa	-18.949	133.862	omit	Study1_va
Warlpiri	-20.1008	131.05	omit	Study1_va
Warluwara	-22.2909	138.738	omit	Study1_va
Wanman	-22.7078	122.325	omit	Study1_va
Wariyangga	-24.353	116.927	omit	Study1_va
Warumungu	-20.6479	134.375	omit	Study1_va
Warrungo	-18.2496	144.37	omit	Study1_va
Wathawurrung	-37.6878	144.101	omit	Study1_va
Western Arrarnta	-24.0505	133.246	omit	Study1_va
Wik-Mungkan	-13.9805	141.816	omit	Study1_va
Wiradhuri	-34.0742	145.994	omit	Study1_va
Wirangu-Nauo	-32	134	omit	Study1_va
Wulguru	-19.851	146.345	omit	Study1_va
Yalarnnga	-21.731	139.511	omit	Study1_va
Yan-nhangu	-12.0853	134.877	omit	Study1_va
Yandruwandha	-28.4744	140.583	omit	Study1_va
Yanyuwa	-15.7621	136.055	omit	Study1_va
Yawarawarga	-26.7334	140.871	omit	Study1_va
Yidiñ	-17.1332	145.876	omit	Study1_va
Yindjibarndi	-21.5379	117.001	omit	Study1_va
Yindjilandji	-19.2425	137.589	omit	Study1_va
Yirandhali	-20.6581	143.963	omit	Study1_va
Yorta Yorta	-35.9	145.01	omit	Study1_va
Yugambal	-27.803	153.082	omit	Study1_va
Yuwaalaraay	-29.7582	147.924	omit	Study1_va
Achagua	4.38649	-72.2005	omit	Study1_va
Awa-Cuaiquer	1.21652	-78.3401	omit	Study1_va
Avane	5.26123	-67.5633	omit	Study1_va
Barasana-Eduria	0.02193	-70.808	omit	Study1_va
Waimaha	0.30416	-70.1644	omit	Study1_va
Barí	9.08497	-72.9353	omit	Study1_va
Bora	-2.91467	-68.9093	omit	Study1_va
Cabiyarí	0.16101	-71.0622	omit	Study1_va
Carapana	0.06168	-69.6465	omit	Study1_va
Carijona	1.21894	-72.0664	omit	Study1_va
Emberá-Catío	7.52721	-76.7476	omit	Study1_va
Cha'palaa	0.71489	-79.0508	omit	Study1_va
Chimila	10.1902	-74.2559	omit	Study1_va
Cubeo	1.32382	-70.1939	omit	Study1_va
Cuiba	6.19829	-69.8197	omit	Study1_va
Curripaco	0.69618	-67.5028	omit	Study1_va
Desano	0.58157	-69.4955	omit	Study1_va
Malayo	10.9286	-73.4056	omit	Study1_va
Northern Emberá	7.12761	-77.574	omit	Study1_va
Emberá-Tadó	5.23658	-77.1533	omit	Study1_va
Emberá-Chamí	4.8791	-76.0749	omit	Study1_va
Epena	4.25877	-77.3566	omit	Study1_va
Epena	4.25877	-77.3566	omit	Study1_va
Tariana	0.440205	-68.9042	omit	Study1_va
Guahibo	5.81736	-68.9839	omit	Study1_va
Guambiano	2.55849	-76.582	omit	Study1_va
Guayabero	2.8969	-71.844	omit	Study1_va
Arhuaco	10.7018	-73.6363	omit	Study1_va
Inga	1.00313	-76.8606	omit	Study1_va
Macaguán	6.34582	-71.2671	omit	Study1_va
Hupdë	0.58622	-69.8359	omit	Study1_va
Kakua	0.88778	-69.5659	omit	Study1_va
Camsá	1.14537	-76.8931	omit	Study1_va
Cogui	10.9485	-73.8043	omit	Study1_va
Koreguaje	0.92316	-75.3475	omit	Study1_va
Macuna	-0.14459	-70.0749	omit	Study1_va
Bora	-2.91467	-68.9093	omit	Study1_va
Muinane	-0.8652	-72.4249	omit	Study1_va
Nukak Makú	2.65939	-71.4629	omit	Study1_va
Ocaina	-2.159	-72.1422	omit	Study1_va
Maijiki	-2.86315	-72.4926	omit	Study1_va
Piapoco	4.37718	-68.5953	omit	Study1_va
Wa'ikhana	0.50714	-69.5032	omit	Study1_va
Playero	6.90948	-71.0036	omit	Study1_va
Puinave	3.92974	-67.6886	omit	Study1_va
Páez	2.61516	-76.3125	omit	Study1_va
Resígaro	-2.48139	-71.3578	omit	Study1_va
Secoya	-0.459785	-75.5547	omit	Study1_va
Siona-Tetete	0.31733	-76.0237	omit	Study1_va
Siriano	0.436515	-70.184	omit	Study1_va
Sáliba	5.30115	-69.3843	omit	Study1_va
Tanimuca-Retuarã	-0.59023	-70.3853	omit	Study1_va
Tariana	0.440205	-68.9042	omit	Study1_va
Tatuyo	0.55582	-70.5327	omit	Study1_va
Totoro	2.55149	-76.6379	omit	Study1_va
Tsafiki	-0.21181	-79.2347	omit	Study1_va
Tucano	0.579755	-69.5763	omit	Study1_va
Central Tunebo	6.8867	-72.097	omit	Study1_va
Tuyuca	0.39441	-70.0435	omit	Study1_va
Waimaha	0.30416	-70.1644	omit	Study1_va
Kotiria	1.07554	-69.5705	omit	Study1_va
Wayuu	11.3956	-72.1998	omit	Study1_va
Minica Huitoto	-1.54535	-73.1107	omit	Study1_va
Murui Huitoto	-1.13669	-73.8331	omit	Study1_va
Nüpode Huitoto	-2.34495	-70.9559	omit	Study1_va
Woun Meu	8.5	-78	omit	Study1_va
Yucuna	-0.76075	-71.0033	omit	Study1_va
Yukpa	9.67534	-73.0557	omit	Study1_va
Yurutí	0.735585	-69.6955	omit	Study1_va
Khwarshi-Inkhoqwari	42.2743	45.9977	omit	Study1_va
Ossetian	42.98	44.61	omit	Study1_va
Avar	41.7047	46.558	omit	Study1_va
Avar	41.7047	46.558	omit	Study1_va
Avar	41.7047	46.558	omit	Study1_va
Aghul	41.9242	47.5843	omit	Study1_va
Akhvakh	42.4003	46.3037	omit	Study1_va
Akhvakh	42.4003	46.3037	omit	Study1_va
Andi	42.8078	46.2919	omit	Study1_va
Archi	42.3239	46.8267	omit	Study1_va
Avar	41.7047	46.558	omit	Study1_va
Avar	41.7047	46.558	omit	Study1_va
North Azerbaijani	40.9777	46.4737	omit	Study1_va
Bagvalal	42.3966	46.1041	omit	Study1_va
Botlikh	42.665	46.22	omit	Study1_va
Budukh	41.2272	48.3353	omit	Study1_va
Chamalal	42.5024	45.995	omit	Study1_va
Chechen	43.5	45.5	omit	Study1_va
Kubachi	42.085	47.6018	omit	Study1_va
North-Central Dargwa	42.4257	47.4388	omit	Study1_va
Kajtak	42.0524	47.7766	omit	Study1_va
Erzya	52.8548	45.3901	omit	Study1_va
Estonian	58.55	25.82	omit	Study1_va
Finnish	64.7628	25.5577	omit	Study1_va
Godoberi	42.7428	46.2252	omit	Study1_va
Hinuq	42.4502	45.8064	omit	Study1_va
Hungarian	46.9069	19.6555	omit	Study1_va
Hunzib	42.0808	46.1369	omit	Study1_va
Karata	42.6501	46.3151	omit	Study1_va
Kazym-Berezover-Suryskarer Khanty	62.4308	66.1218	omit	Study1_va
Khinalugh	41.1801	48.0571	omit	Study1_va
Komi-Zyrian	64.0527	54.946	omit	Study1_va
Kumyk	43	47	omit	Study1_va
Lak	42.1328	47.0809	omit	Study1_va
North Saami	68.725	22.1113	omit	Study1_va
Lezgian	41.5157	47.8951	omit	Study1_va
Lezgian	41.5157	47.8951	omit	Study1_va
Northern Mansi	64.4118	61.344	omit	Study1_va
Eastern Mari	55.8307	48.405	omit	Study1_va
Tundra Nenets	66.1775	71.0234	omit	Study1_va
Nogai	43.5917	46.6618	omit	Study1_va
Rutul	41.6187	47.3244	omit	Study1_va
Selkup	59.9409	82.3004	omit	Study1_va
Tabasaran	42.0198	47.8379	omit	Study1_va
Judeo-Tat	42.0683	48.2647	omit	Study1_va
Tindi	42.3316	45.9227	omit	Study1_va
Tsakhur	41.5916	46.8858	omit	Study1_va
Udi	40.9	47.7236	omit	Study1_va
Udmurt	56.1292	52.6355	omit	Study1_va
Bezhta	42.1206	46.0332	omit	Study1_va
Tsez	42.2646	45.8096	omit	Study1_va
North-Central Dargwa	42.4257	47.4388	omit	Study1_va
North Azerbaijani	40.9777	46.4737	omit	Study1_va
Ancient Greek	39.8155	21.9129	omit	Study1_va
Modern Greek	42.3224	24.8699	omit	Study1_va
Latin	41.9026	12.4502	omit	Study1_va
Panare	6.95035	-65.8483	omit	Study1_va
Italian	43.0464	12.6489	omit	Study1_va
French	48	2	omit	Study1_va
Macushi	4.31861	-60.2209	omit	Study1_va
Maquiritari	4.70705	-64.3877	omit	Study1_va
Waiwai	1.50881	-59.1417	omit	Study1_va
Spanish	40.4414	-1.11788	omit	Study1_va
Catalan	41.453	1.569	omit	Study1_va
Portuguese	39.91	-8.1	omit	Study1_va
Romanian	46.3913	24.2256	omit	Study1_va
Early Irish	53	-8	omit	Study1_va
Irish	53.2186	-7.61509	omit	Study1_va
Welsh	52	-4	omit	Study1_va
Breton	48.2452	-3.78934	omit	Study1_va
Gothic	46.9304	29.9786	omit	Study1_va
Old Norse	63.42	10.38	omit	Study1_va
Danish	54.8655	9.36284	omit	Study1_va
Swedish	59.8006	17.3895	omit	Study1_va
Old English (ca. 450-1100)	51.06	-1.31	omit	Study1_va
English	53	-1	omit	Study1_va
Dutch	52	5	omit	Study1_va
Old High German (ca. 750-1050)	52	10	omit	Study1_va
German	48.649	12.4676	omit	Study1_va
Eastern Yiddish	51.75	19.42	omit	Study1_va
Lithuanian	55.1429	23.9601	omit	Study1_va
Latvian	56.8261	24.3091	omit	Study1_va
Old Prussian	52.394	14.757	omit	Study1_va
Church Slavic	43.7171	22.8442	omit	Study1_va
Bulgarian	43.3646	25.047	omit	Study1_va
Czech	49.8734	15.1044	omit	Study1_va
Polish	51.8439	18.6255	omit	Study1_va
Russian	59	50	omit	Study1_va
Northern Tosk Albanian	41	20	omit	Study1_va
Hittite	40	35	omit	Study1_va
Tokharian A	42.98	89.18	omit	Study1_va
Tokharian B	41.65	82.9	omit	Study1_va
Sanskrit	20	77	omit	Study1_va
Vlax Romani	46.8191	14.8451	omit	Study1_va
Avestan	31.541	53.633	omit	Study1_va
Western Farsi	28.6593	55.1586	omit	Study1_va
Elamite	31.1833	48.2333	omit	Study1_va
Negerhollands	18.3416	-64.8922	omit	Study1_va
Jamaican Creole English	18.13	-77.2612	omit	Study1_va
Basque	43.2787	-1.31622	omit	Study1_va
Hausa	11.1513	8.7804	omit	Study1_va
Polci	10.0258	9.53362	omit	Study1_va
Highland Puebla Nahuatl	20.1554	-97.5556	omit	Study1_va
Zacatepec Chatino	16.08	-97.3069	omit	Study1_va
Karok	41.8228	-123.315	omit	Study1_va
Seri	28.9877	-112.384	omit	Study1_va
Zuni	35.0056	-108.782	omit	Study1_va
Northern Haida	54.0045	-132.079	omit	Study1_va
Tlingit	59.4447	-135.29	omit	Study1_va
Southern-Coastal Tsimshian	52.591	-128.545	omit	Study1_va
Nuu-chah-nulth	49.67	-126.67	omit	Study1_va
Bella Coola	52.3448	-126.689	omit	Study1_va
Upper Chehalis	46.7981	-123.169	omit	Study1_va
Hawaiian	19.6297	-155.43	omit	Study1_va
Maori	-38.2881	176.541	omit	Study1_va
South Marquesan	-9.75663	-138.979	omit	Study1_va
Rapanui	-27.113	-109.342	omit	Study1_va
Rotuman	-12.5008	177.066	omit	Study1_va
Tonga (Tonga Islands)	-21.17	-175.25	omit	Study1_va
Tuamotuan	-16.1726	-146.322	omit	Study1_va
Barí	9.08497	-72.9353	omit	Study1_va
Chibcha	6.24999	-74.1666	omit	Study1_va
Páez	2.61516	-76.3125	omit	Study1_va
Cha'palaa	0.71489	-79.0508	omit	Study1_va
Tsafiki	-0.21181	-79.2347	omit	Study1_va
Northern Emberá	7.12761	-77.574	omit	Study1_va
Epena	4.25877	-77.3566	omit	Study1_va
Puinave	3.92974	-67.6886	omit	Study1_va
Hoti	5.63879	-65.4267	omit	Study1_va
Pumé	7.10677	-67.5996	omit	Study1_va
Ninam	4.03894	-62.7801	omit	Study1_va
Yanomámi	2.48999	-62.8522	omit	Study1_va
Cofán	0.276675	-77.0643	omit	Study1_va
Waorani	-1.12312	-76.683	omit	Study1_va
Siona-Tetete	0.31733	-76.0237	omit	Study1_va
Tuyuca	0.39441	-70.0435	omit	Study1_va
Aguaruna	-5.30044	-77.9218	omit	Study1_va
Yagua	-3.42913	-72.2186	omit	Study1_va
Baure	-13.1278	-64.1838	omit	Study1_va
Wayuu	11.3956	-72.1998	omit	Study1_va
Ignaciano	-15.1188	-65.3993	omit	Study1_va
Mashco Piro	-11.4745	-70.7953	omit	Study1_va
Trinitario	-15.3331	-65.4096	omit	Study1_va
Wapishana	2.58744	-59.8021	omit	Study1_va
Waurá	-13.296	-53.6971	omit	Study1_va
Yavitero	2.80028	-68.0842	omit	Study1_va
Central Aymara	-17	-68.5	omit	Study1_va
Chipaya	-18.7395	-67.8963	omit	Study1_va
Mosetén-Chimané	-14.6445	-67.8376	omit	Study1_va
Araona	-12.4242	-67.7293	omit	Study1_va
Cavineña	-13.3544	-66.6277	omit	Study1_va
Ese Ejja	-11.7268	-67.515	omit	Study1_va
Ese Ejja	-11.7268	-67.515	omit	Study1_va
Tacana	-13.3925	-68.0406	omit	Study1_va
Cashibo-Cacataibo	-8.70232	-75.4206	omit	Study1_va
Panoan Katukína	-7.97456	-71.5615	omit	Study1_va
Chácobo	-12.133	-66.7164	omit	Study1_va
Pacahuara	-11.9968	-65.5568	omit	Study1_va
Shipibo-Conibo	-7.17105	-74.8219	omit	Study1_va
Yaminahua	-9.8846	-71.5964	omit	Study1_va
Cayubaba	-13.2482	-65.4822	omit	Study1_va
Itonama	-12.8043	-64.3575	omit	Study1_va
Movima	-13.8115	-65.6348	omit	Study1_va
Wari'	-10.6995	-64.5615	omit	Study1_va
Mundurukú	-8.41095	-57.691	omit	Study1_va
Aché	-25.5865	-56.4697	omit	Study1_va
Eastern Bolivian Guaraní	-21.0909	-61.7179	omit	Study1_va
Paraguayan Guaraní	-25.6055	-57.0882	omit	Study1_va
Sirionó	-15.5298	-63.9688	omit	Study1_va
Wayampi	1.73817	-52.6887	omit	Study1_va
Canela-Krahô	-6.10712	-45.1299	omit	Study1_va
Kaingang	-27.7671	-52.5394	omit	Study1_va
Karajá	-11.1881	-50.3492	omit	Study1_va
Trumai	-11.8119	-53.5717	omit	Study1_va
Ayoreo	-19.2201	-60.2175	omit	Study1_va
Sanapaná	-23.2	-58	omit	Study1_va
Lengua	-22.6559	-58.9053	omit	Study1_va
Mocoví	-28.097	-60.4145	omit	Study1_va
Pilagá	-25.0058	-60.1537	omit	Study1_va
Iyojwa'ja Chorote	-22.1896	-63.2383	omit	Study1_va
Maca	-25.0119	-57.3694	omit	Study1_va
Wichí Lhamtés Güisnay	-23.1633	-62.1757	omit	Study1_va
Nivaclé	-22.8557	-61.7606	omit	Study1_va
Kunza	-23	-69	omit	Study1_va
Mapudungun	-38.7392	-71.277	omit	Study1_va
Tehuelche	-47.5796	-68.3235	omit	Study1_va
Selk'nam	-54	-68.5	omit	Study1_va
Puelche	-36.6376	-62.9413	omit	Study1_va
Qawasqar	-49.3032	-74.7075	omit	Study1_va
Toba	-24.4025	-60.4473	omit	Study1_va
Yámana	-55.2748	-68.2648	omit	Study1_va
Chechen	43.5	45.5	omit	Study1_va
Uncunwee	11.6432	29.8122	omit	Study1_va
Thai	14.192	100.671	omit	Study1_va
Southern Thai	6.85668	99.7031	omit	Study1_va
Southern Thai	6.85668	99.7031	omit	Study1_va
Northern Thai	18.8575	100.207	omit	Study1_va
Tai Nüa	21.7837	99.722	omit	Study1_va
Northern Guiyang Hmong	26.7238	106.682	omit	Study1_va
Lü	21.0321	101.282	omit	Study1_va
Khün	19.6062	99.3363	omit	Study1_va
Shan	21.5995	98.0342	omit	Study1_va
Shan	21.5995	98.0342	omit	Study1_va
Guibian Zhuang	24.3	106.2	omit	Study1_va
Guibian Zhuang	24.3	106.2	omit	Study1_va
Nung (Viet Nam)	20.8965	104.286	omit	Study1_va
Zuojiang Zhuang	22.4	106.9	omit	Study1_va
Sui	24.0488	106.563	omit	Study1_va
Maonan	25.0169	108.024	omit	Study1_va
Mulam	24.8151	108.928	omit	Study1_va
Chadong	25.2353	109.96	omit	Study1_va
Southern Dong	25.8874	109.222	omit	Study1_va
Lakkia	24.1169	110.106	omit	Study1_va
Hlai	18.8062	109.459	omit	Study1_va
E'ma Buyang	23.6046	106.03	omit	Study1_va
Langnian Buyang	23.5503	106.017	omit	Study1_va
Hagei Gelao	22.5632	104.698	omit	Study1_va
Central Gelao-Qau	26.1554	106.165	omit	Study1_va
Botlikh	42.665	46.22	omit	Study1_va
Chirag	41.8695	47.4111	omit	Study1_va
North-Central Dargwa	42.4257	47.4388	omit	Study1_va
North-Central Dargwa	42.4257	47.4388	omit	Study1_va
North-Central Dargwa	42.4257	47.4388	omit	Study1_va
North-Central Dargwa	42.4257	47.4388	omit	Study1_va
North-Central Dargwa	42.4257	47.4388	omit	Study1_va
North-Central Dargwa	42.4257	47.4388	omit	Study1_va
North-Central Dargwa	42.4257	47.4388	omit	Study1_va
North-Central Dargwa	42.4257	47.4388	omit	Study1_va
North-Central Dargwa	42.4257	47.4388	omit	Study1_va
Ingush	43.11	45.03	omit	Study1_va
Kryz	41.1811	48.1846	omit	Study1_va
Kumyk	43	47	omit	Study1_va
Kumyk	43	47	omit	Study1_va
Kumyk	43	47	omit	Study1_va
Kumyk	43	47	omit	Study1_va
Kumyk	43	47	omit	Study1_va
Lak	42.1328	47.0809	omit	Study1_va
Lak	42.1328	47.0809	omit	Study1_va
Lak	42.1328	47.0809	omit	Study1_va
Rutul	41.6187	47.3244	omit	Study1_va
Tsakhur	41.5916	46.8858	omit	Study1_va
Bats	42.1806	45.344	omit	Study1_va
Archi	42.3239	46.8267	omit	Study1_va
Bengali	24	90	omit	Study1_va
Hindi	25	77	omit	Study1_va
Khasi	24.977	91.9998	omit	Study1_va
Mahasu Pahari	31.0088	77.5317	omit	Study1_va
Marathi	17.9344	76.6665	omit	Study1_va
Eastern Pahari	27.5947	87.6201	omit	Study1_va
Western Panjabi	30.0948	75.3474	omit	Study1_va
Tamil	10.5202	78.826	omit	Study1_va
Telugu	16.4529	78.7024	omit	Study1_va
Tibetan	28.3681	90.1872	omit	Study1_va
Man Met	22.0743	100.842	omit	Study1_va
Blang	22.0092	99.7405	omit	Study1_va
Blang	22.0092	99.7405	omit	Study1_va
Blang	22.0092	99.7405	omit	Study1_va
Man Met	22.0743	100.842	omit	Study1_va
Hu	22.0163	100.881	omit	Study1_va
Zhenkang Wa	23.1024	99.108	omit	Study1_va
Rumai Palaung	23.6404	97.3172	omit	Study1_va
Prai	19.0383	101.218	omit	Study1_va
Bit	21.3474	101.916	omit	Study1_va
Bolyu	24.7013	104.955	omit	Study1_va
Mlabri	18.5533	101.163	omit	Study1_va
Vietnamese	20.6812	105.774	omit	Study1_va
Phong-Kniang	19.9622	104.088	omit	Study1_va
Thavung	17.7655	104.229	omit	Study1_va
Nyahkur	15.8909	101.515	omit	Study1_va
Pear	13.593	105.028	omit	Study1_va
Suoy	11.936	104.136	omit	Study1_va
Somray of Battambang-Somre of Siem Reap	12.243	103.139	omit	Study1_va
Chong of Chanthaburi	12.5218	102.514	omit	Study1_va
O'du	19.3497	104.106	omit	Study1_va
Mang	21.4305	102.133	omit	Study1_va
Mang	21.4305	102.133	omit	Study1_va
Finnish	64.7628	25.5577	omit	Study1_va
Karelian	65.1691	30.8655	omit	Study1_va
Livvi	61.6565	29.0726	omit	Study1_va
Veps	60.3353	34.7865	omit	Study1_va
Estonian	58.55	25.82	omit	Study1_va
Liv	57.566	22.0262	omit	Study1_va
South Saami	62.8801	13.7006	omit	Study1_va
Lule Saami	67.2759	17.8057	omit	Study1_va
North Saami	68.725	22.1113	omit	Study1_va
Inari Saami	69.4229	27.8658	omit	Study1_va
Skolt Saami	68.8326	29.7204	omit	Study1_va
Kildin Saami	68.2158	35.8348	omit	Study1_va
Western Mari	56.22	46.569	omit	Study1_va
Eastern Mari	55.8307	48.405	omit	Study1_va
Moksha	54.1855	42.6728	omit	Study1_va
Erzya	52.8548	45.3901	omit	Study1_va
Udmurt	56.1292	52.6355	omit	Study1_va
Komi-Permyak	59.6602	54.7959	omit	Study1_va
Komi-Zyrian	64.0527	54.946	omit	Study1_va
Hungarian	46.9069	19.6555	omit	Study1_va
Kazym-Berezover-Suryskarer Khanty	62.4308	66.1218	omit	Study1_va
Northern Mansi	64.4118	61.344	omit	Study1_va
Selkup	59.9409	82.3004	omit	Study1_va
Tundra Nenets	66.1775	71.0234	omit	Study1_va
Forest Enets	69.9829	88.2121	omit	Study1_va
Nganasan	73.1354	86.2106	omit	Study1_va
Bengali	24	90	omit	Study1_va
Hindi	25	77	omit	Study1_va
Northern Pashto	34	71.33	omit	Study1_va
Western Farsi	28.6593	55.1586	omit	Study1_va
Northern Kurdish	37	43	omit	Study1_va
Ossetian	42.98	44.61	omit	Study1_va
Eastern Armenian	40	45	omit	Study1_va
Modern Greek	42.3224	24.8699	omit	Study1_va
Bulgarian	43.3646	25.047	omit	Study1_va
Croatian Standard	45.2006	16.826	omit	Study1_va
Slovenian	46.2543	14.7766	omit	Study1_va
Slovak	48.5457	18.7848	omit	Study1_va
Czech	49.8734	15.1044	omit	Study1_va
Polish	51.8439	18.6255	omit	Study1_va
Ukrainian	48.1758	24.3958	omit	Study1_va
Belarusian	53.2307	25.6038	omit	Study1_va
Russian	59	50	omit	Study1_va
Lithuanian	55.1429	23.9601	omit	Study1_va
Latvian	56.8261	24.3091	omit	Study1_va
Icelandic	63.4837	-19.0212	omit	Study1_va
Norwegian	59.92	10.71	omit	Study1_va
Swedish	59.8006	17.3895	omit	Study1_va
Danish	54.8655	9.36284	omit	Study1_va
German	48.649	12.4676	omit	Study1_va
Dutch	52	5	omit	Study1_va
English	53	-1	omit	Study1_va
Irish	53.2186	-7.61509	omit	Study1_va
Welsh	52	-4	omit	Study1_va
Breton	48.2452	-3.78934	omit	Study1_va
Latin	41.9026	12.4502	omit	Study1_va
French	48	2	omit	Study1_va
Catalan	41.453	1.569	omit	Study1_va
Spanish	40.4414	-1.11788	omit	Study1_va
Portuguese	39.91	-8.1	omit	Study1_va
Italian	43.0464	12.6489	omit	Study1_va
Romanian	46.3913	24.2256	omit	Study1_va
Turkish	39.8667	32.8667	omit	Study1_va
North Azerbaijani	40.9777	46.4737	omit	Study1_va
Northern Uzbek	43.7489	59.231	omit	Study1_va
Kazakh	41.8729	65.7709	omit	Study1_va
Bashkir	53.5967	56.5594	omit	Study1_va
Tatar	55	50	omit	Study1_va
Sakha	61.6974	133.98	omit	Study1_va
Chuvash	55.487	47.163	omit	Study1_va
Halh Mongolian	48.324	106.289	omit	Study1_va
Oirad-Kalmyk	46.5667	45.3167	omit	Study1_va
Evenki	53.85	108.626	omit	Study1_va
Manchu	47.3122	126.557	omit	Study1_va
Nanai	48.4343	134.797	omit	Study1_va
Ket	63.7551	87.5466	omit	Study1_va
Northern Yukaghir	70.498	157.853	omit	Study1_va
Southern Yukaghir	64.218	154.375	omit	Study1_va
West Itelmen	56.0462	156.307	omit	Study1_va
Chukchi	68.6436	170.045	omit	Study1_va
Nivkh	52.59	140.681	omit	Study1_va
Hokkaido Ainu	43.6337	142.462	omit	Study1_va
Korean	37.5	128	omit	Study1_va
Japanese	35	135	omit	Study1_va
Aleut	52.1228	-174.29	omit	Study1_va
Central Siberian Yupik	63.4308	-170.272	omit	Study1_va
Kalaallisut	69.3761	-52.864	omit	Study1_va
Kannada	13.5878	76.1198	omit	Study1_va
Malayalam	9.59208	76.7651	omit	Study1_va
Tamil	10.5202	78.826	omit	Study1_va
Telugu	16.4529	78.7024	omit	Study1_va
Burushaski	36.2161	74.8236	omit	Study1_va
Georgian	41.8504	43.7861	omit	Study1_va
Basque	43.2787	-1.31622	omit	Study1_va
Abkhazian	43.0562	41.1591	omit	Study1_va
Adyghe	44	39.33	omit	Study1_va
Avar	41.7047	46.558	omit	Study1_va
Tsez	42.2646	45.8096	omit	Study1_va
Lak	42.1328	47.0809	omit	Study1_va
Lezgian	41.5157	47.8951	omit	Study1_va
North-Central Dargwa	42.4257	47.4388	omit	Study1_va
Chechen	43.5	45.5	omit	Study1_va
Standard Arabic	27.9625	43.8525	omit	Study1_va
Modern Hebrew	31.1056	35.0179	omit	Study1_va
Mandarin Chinese	40.0209	116.228	omit	Study1_va
Teiwa	-8.37662	124.174	omit	Study1_va
Abui	-8.31058	124.588	omit	Study1_va
Blagar	-8.31787	124.251	omit	Study1_va
Kamang	-8.26897	124.792	omit	Study1_va
Wersing	-8.33936	124.932	omit	Study1_va
Western Pantar	-8.52787	124.057	omit	Study1_va
Adang	-8.18958	124.448	omit	Study1_va
Sawila	-8.29105	125.078	omit	Study1_va
Klamu	-8.28776	124.192	omit	Study1_va
Klon	-8.40688	124.429	omit	Study1_va
Mandarin Chinese	40.0209	116.228	omit	Study1_va
Biyo	22.511	101.652	omit	Study1_va
Hani	22.6775	102.852	omit	Study1_va
Jinghpaw	25.4634	97.3278	omit	Study1_va
Kucong	22.26	101.25	omit	Study1_va
Lahu Shi	21.2078	100.97	omit	Study1_va
Lisu	22.5488	94.0184	omit	Study1_va
Naxi	27.5	100	omit	Study1_va
Sichuan Yi	28.1947	102.121	omit	Study1_va
Nusu	26.7292	98.8801	omit	Study1_va
Samei	24.7859	99.9217	omit	Study1_va
Zaiwa	24.1726	98.3643	omit	Study1_va
Zauzou	26.4572	98.8634	omit	Study1_va
Longchuan Achang	24.3479	97.7438	omit	Study1_va
Nung (Myanmar)	27.2887	98.7333	omit	Study1_va
Zaiwa	24.1726	98.3643	omit	Study1_va
Jianchuan	26.5381	99.91	omit	Study1_va
Bokar-Ramo	28.6143	94.0664	omit	Study1_va
Burmese	20.7926	93.9665	omit	Study1_va
Tawra	28.4993	96.8803	omit	Study1_va
Horpa	31.1026	101.72	omit	Study1_va
Ersu	29.2867	102.213	omit	Study1_va
Guiqiong	30.4803	102.128	omit	Study1_va
Biyo	22.511	101.652	omit	Study1_va
Honi	23.2074	101.886	omit	Study1_va
Idu	29.4473	95.6472	omit	Study1_va
Southern Jinghpaw	25.4634	97.3278	omit	Study1_va
Youle Jinuo	22.0473	101.057	omit	Study1_va
Kman	28.4732	97.0444	omit	Study1_va
Lisu	22.5488	94.0184	omit	Study1_va
Muya	29.8226	102.205	omit	Study1_va
Namuyi	28.5909	101.898	omit	Study1_va
Yongning Na	27.8	100.9	omit	Study1_va
Nusu	26.7292	98.8801	omit	Study1_va
Northern Qiang	32.2766	103.192	omit	Study1_va
Queyu	30.3113	100.813	omit	Study1_va
Khams Tibetan	31.9313	91.7062	omit	Study1_va
Drung	28.0079	98.4945	omit	Study1_va
Tshangla	27.3694	91.7741	omit	Study1_va
Dzalakha	27.7855	91.374	omit	Study1_va
Shixing	28.3895	100.4	omit	Study1_va
Axi Yi	24.6009	103.713	omit	Study1_va
Southern Nisu	23.058	101.412	omit	Study1_va
Xishanba Lalo	24.8709	100.711	omit	Study1_va
'Are'are	-9.20699	161.158	omit	Study1_va
'Are'are	-9.20699	161.158	omit	Study1_va
Anuta	-11.61	169.85	omit	Study1_va
Arosi	-10.2441	161.432	omit	Study1_va
Arosi	-10.2441	161.432	omit	Study1_va
Asumboa	-11.2969	166.499	omit	Study1_va
Bauro	-10.5826	161.863	omit	Study1_va
Bauro	-10.5826	161.863	omit	Study1_va
Rennell-Bellona	-11.6237	160.265	omit	Study1_va
Blablanga	-8.15058	159.419	omit	Study1_va
Teanu	-11.6752	166.868	omit	Study1_va
Bughotu	-8.47948	159.802	omit	Study1_va
Dori'o	-9.11536	160.897	omit	Study1_va
Fagani	-10.4479	161.662	omit	Study1_va
Fataleka	-8.59041	160.861	omit	Study1_va
Ghanongga	-8.02035	156.552	omit	Study1_va
Ghari	-9.4791	159.917	omit	Study1_va
Blablanga	-8.15058	159.419	omit	Study1_va
Hoava	-8.19679	157.595	omit	Study1_va
Kahua	-10.6963	162.191	omit	Study1_va
Kazukuru	-8.23886	157.687	omit	Study1_va
Zabana	-7.74311	158.753	omit	Study1_va
Zazao	-8.18719	159.255	omit	Study1_va
Kokota	-8.16481	159.191	omit	Study1_va
Kusaghe-Njela	-8.04056	157.463	omit	Study1_va
Gula'alaa	-8.74742	161.023	omit	Study1_va
Kwaio	-8.93744	160.965	omit	Study1_va
Kwara'ae	-8.75779	160.804	omit	Study1_va
Wala	-8.81936	160.741	omit	Study1_va
Lau	-8.51018	160.872	omit	Study1_va
Lavukaleve	-9.05569	159.119	omit	Study1_va
Cheke Holo	-8.27055	159.625	omit	Study1_va
Lengo	-9.56425	160.42	omit	Study1_va
Touo	-8.58405	157.296	omit	Study1_va
Longgu	-9.75258	160.663	omit	Study1_va
Lungga	-8.17469	156.573	omit	Study1_va
Natügu	-10.6771	165.835	omit	Study1_va
Malango	-9.61383	160.118	omit	Study1_va
Natügu	-10.6771	165.835	omit	Study1_va
Kahua	-10.6963	162.191	omit	Study1_va
Marovo	-8.37943	157.747	omit	Study1_va
Baelelea	-8.41627	160.721	omit	Study1_va
Baeggu	-8.49014	160.771	omit	Study1_va
Babatana	-7.22281	157.149	omit	Study1_va
Touo	-8.58405	157.296	omit	Study1_va
Bilua	-7.92388	156.663	omit	Study1_va
Birao	-9.73716	160.52	omit	Study1_va
Mono-Alu	-7.05102	155.76	omit	Study1_va
Nanggu	-10.7441	165.887	omit	Study1_va
Bilua	-7.92388	156.663	omit	Study1_va
Duke	-7.97768	157.064	omit	Study1_va
Amba (Solomon Islands)	-11.2958	166.498	omit	Study1_va
Gela	-9.04587	160.186	omit	Study1_va
Luangiua	-5.49029	159.701	omit	Study1_va
Oroha	-9.7386	161.513	omit	Study1_va
Vaeakau-Taumako	-10.1733	166.247	omit	Study1_va
Gao	-8.35163	159.789	omit	Study1_va
Natügu	-10.6771	165.835	omit	Study1_va
Rennell-Bellona	-11.6237	160.265	omit	Study1_va
Ririo	-6.88927	156.92	omit	Study1_va
Roviana	-8.20493	157.408	omit	Study1_va
Sa'a	-9.60258	161.467	omit	Study1_va
Sa'a	-9.60258	161.467	omit	Study1_va
Laghu	-8.00509	158.961	omit	Study1_va
Savosavo	-9.12853	159.814	omit	Study1_va
Sisiqa	-7	156.83	omit	Study1_va
Sikaiana	-8.37819	162.73	omit	Study1_va
Simbo	-8.26947	156.541	omit	Study1_va
Talise	-9.76764	160.231	omit	Study1_va
Tanema	-11.68	166.97	omit	Study1_va
Tanimbili	-11.2975	166.507	omit	Study1_va
Cheke Holo	-8.27055	159.625	omit	Study1_va
Kahua	-10.6963	162.191	omit	Study1_va
Tikopia	-12.2766	168.822	omit	Study1_va
To'abaita	-8.39233	160.619	omit	Study1_va
Babatana	-7.22281	157.149	omit	Study1_va
Ughele	-8.45725	157.341	omit	Study1_va
Vaghua	-6.68712	156.542	omit	Study1_va
Vangunu	-8.66826	157.997	omit	Study1_va
Lovono	-11.6107	166.798	omit	Study1_va
Varisi	-6.83443	156.655	omit	Study1_va
Lau	-8.51018	160.872	omit	Study1_va
Swahili	-8.25605	37.624	omit	Study1_va
Iraqw	-4.19948	35.2939	omit	Study1_va
Ale-Gawwada	5.37869	37.2737	omit	Study1_va
Hausa	11.1513	8.7804	omit	Study1_va
Central Kanuri	11.8863	16.3918	omit	Study1_va
Tarifiyt-Beni-Iznasen-Eastern Middle Atlas Berber	34.917	-3.43062	omit	Study1_va
Seselwa Creole French	-4.62314	55.4503	omit	Study1_va
Romanian	46.3913	24.2256	omit	Study1_va
Lower Sorbian	51.6621	13.9407	omit	Study1_va
Old High German (ca. 750-1050)	52	10	omit	Study1_va
Dutch	52	5	omit	Study1_va
English	53	-1	omit	Study1_va
Kildin Saami	68.2158	35.8348	omit	Study1_va
Bezhta	42.1206	46.0332	omit	Study1_va
Archi	42.3239	46.8267	omit	Study1_va
Manange	28.6416	84.0515	omit	Study1_va
Ket	63.7551	87.5466	omit	Study1_va
Sakha	61.6974	133.98	omit	Study1_va
Oroqen	50.6319	125.017	omit	Study1_va
Japanese	35	135	omit	Study1_va
Mandarin Chinese	40.0209	116.228	omit	Study1_va
Thai	14.192	100.671	omit	Study1_va
Vietnamese	20.6812	105.774	omit	Study1_va
Hmong Daw	21.5461	103.164	omit	Study1_va
Chewong	3.83331	102.081	omit	Study1_va
Indonesian	-7.33458	109.716	omit	Study1_va
Plateau Malagasy	-19.5907	47.1211	omit	Study1_va
Takia	-4.69057	145.975	omit	Study1_va
Hawaiian	19.6297	-155.43	omit	Study1_va
Gurindji	-17.0329	130.379	omit	Study1_va
Yaqui	29.9446	-110.681	omit	Study1_va
Tzotzil	16.6362	-92.7388	omit	Study1_va
Kekchí	15.3788	-89.2452	omit	Study1_va
Mezquital Otomi	20.2274	-99.5564	omit	Study1_va
Saramaccan	4.54729	-54.0238	omit	Study1_va
Imbabura Highland Quichua	0.31776	-78.3729	omit	Study1_va
Galibi Carib	5.83772	-56.8323	omit	Study1_va
Hupdë	0.58622	-69.8359	omit	Study1_va
Wichí Lhamtés Güisnay	-23.1633	-62.1757	omit	Study1_va
Mapudungun	-38.7392	-71.277	omit	Study1_va
Amaimon	-5.18742	145.368	omit	Study1_va
Amele	-5.29126	145.687	omit	Study1_va
Anam	-4.68869	145.051	omit	Study1_va
Anamuxra	-4.63762	144.991	omit	Study1_va
Anjam	-5.45899	145.717	omit	Study1_va
Apali	-5.1727	145.023	omit	Study1_va
Arawum	-5.52787	145.903	omit	Study1_va
Asas	-5.69345	145.549	omit	Study1_va
Mand	-5.08137	144.806	omit	Study1_va
Bagupi	-5.07778	145.632	omit	Study1_va
Baimak	-5.18943	145.606	omit	Study1_va
Bargam	-4.8723	145.756	omit	Study1_va
Bau	-5.26465	145.611	omit	Study1_va
Bepour	-4.5985	145.442	omit	Study1_va
Bilakura	-4.93116	145.559	omit	Study1_va
Biyom	-5.79929	145.348	omit	Study1_va
Bongu	-5.50519	145.806	omit	Study1_va
Brem	-4.67372	145.562	omit	Study1_va
Danaru	-5.53634	145.457	omit	Study1_va
Kulsab	-5.59947	145.298	omit	Study1_va
Gal	-5.16351	145.623	omit	Study1_va
Ganglau	-5.57945	146.131	omit	Study1_va
Garus	-4.9222	145.683	omit	Study1_va
Dimir	-4.8296	145.676	omit	Study1_va
Girawa	-5.35342	145.423	omit	Study1_va
Gumalu	-5.22189	145.618	omit	Study1_va
Isabi	-5.83809	145.462	omit	Study1_va
Isebe	-5.20719	145.691	omit	Study1_va
Jilim	-5.56611	145.706	omit	Study1_va
Kare (Papua New Guinea)	-5.07674	145.499	omit	Study1_va
Kein	-5.3373	145.483	omit	Study1_va
Kesawai	-5.76797	145.58	omit	Study1_va
Kobol	-4.79614	145.284	omit	Study1_va
Korak	-4.5998	145.514	omit	Study1_va
Kowaki	-4.63032	145.412	omit	Study1_va
Lemio	-5.61407	146.441	omit	Study1_va
Mala (Papua New Guinea)	-4.35889	145.04	omit	Study1_va
Malas	-4.76685	145.621	omit	Study1_va
Male (Papua New Guinea)	-5.49975	145.757	omit	Study1_va
Matepi	-5.13857	145.617	omit	Study1_va
Mauwake	-4.52416	145.394	omit	Study1_va
Mawak	-4.61817	145.283	omit	Study1_va
Mawan	-5.2219	145.589	omit	Study1_va
Miani	-4.42116	145.276	omit	Study1_va
Kolom	-5.57832	146.212	omit	Study1_va
Moere	-4.62246	145.458	omit	Study1_va
Moresada	-4.57497	144.988	omit	Study1_va
Mosimo	-4.95226	145.605	omit	Study1_va
Mum	-4.83462	145.059	omit	Study1_va
Munit	-5.24329	145.548	omit	Study1_va
Murupi	-5.0245	145.606	omit	Study1_va
Aisi	-5.37407	145.197	omit	Study1_va
Musar	-4.70258	145.413	omit	Study1_va
Nake	-5.09087	145.655	omit	Study1_va
Nend	-5.04271	144.886	omit	Study1_va
Nobonob	-5.06952	145.712	omit	Study1_va
Ogea	-5.37766	145.71	omit	Study1_va
Pal	-4.756	145.24	omit	Study1_va
Pamosu	-4.69874	145.288	omit	Study1_va
Panim	-5.21388	145.752	omit	Study1_va
Manat	-4.94303	144.879	omit	Study1_va
Pulabu	-5.59558	145.738	omit	Study1_va
Rapting	-4.99351	145.671	omit	Study1_va
Rempi	-5.02487	145.782	omit	Study1_va
Rerau	-5.51361	145.716	omit	Study1_va
Saep	-5.64812	146.078	omit	Study1_va
Sam	-5.55572	145.813	omit	Study1_va
Samosa	-5.01391	145.537	omit	Study1_va
Saruga	-5.08824	145.578	omit	Study1_va
Sausi	-5.6873	145.492	omit	Study1_va
Sihan	-5.28029	145.574	omit	Study1_va
Sileibi	-4.98243	145.225	omit	Study1_va
Silopi	-5.12302	145.586	omit	Study1_va
Sinsauru	-5.64336	145.599	omit	Study1_va
Siroi	-5.52893	145.994	omit	Study1_va
Sop	-5.49605	145.361	omit	Study1_va
Sumau	-5.48556	145.474	omit	Study1_va
Tauya	-5.74255	145.366	omit	Study1_va
Ukuriguma	-4.94407	145.514	omit	Study1_va
Urigina	-5.58982	145.507	omit	Study1_va
Usan	-4.84265	145.362	omit	Study1_va
Utarmbung	-4.82756	144.924	omit	Study1_va
Utu	-5.16422	145.544	omit	Study1_va
Uya	-5.32246	145.47	omit	Study1_va
Duduela	-5.43119	145.642	omit	Study1_va
Wadaginam	-4.52754	144.972	omit	Study1_va
Wagi (Papua New Guinea)	-5.17834	145.726	omit	Study1_va
Wamas	-4.97757	145.541	omit	Study1_va
Wanambre	-4.78822	145.419	omit	Study1_va
Waskia	-4.57978	145.979	omit	Study1_va
Dumpu	-5.82002	145.655	omit	Study1_va
Kwato	-5.53799	145.629	omit	Study1_va
Yaben	-4.90868	145.361	omit	Study1_va
Yabong	-5.61718	146.207	omit	Study1_va
Yangulam	-5.52697	145.858	omit	Study1_va
Yarawata	-4.93943	145.454	omit	Study1_va
Yoidik	-4.94044	145.758	omit	Study1_va
Kalaktang Monpa	27.0731	92.143	omit	Study1_va
Kalaktang Monpa	27.0731	92.143	omit	Study1_va
Kalaktang Monpa	27.0731	92.143	omit	Study1_va
Kalaktang Monpa	27.0731	92.143	omit	Study1_va
Tshangla	27.3694	91.7741	omit	Study1_va
Tshangla	27.3694	91.7741	omit	Study1_va
Tshangla	27.3694	91.7741	omit	Study1_va
Tshangla	27.3694	91.7741	omit	Study1_va
Dakpakha	27.3762	91.8245	omit	Study1_va
Dakpakha	27.3762	91.8245	omit	Study1_va
Dakpakha	27.3762	91.8245	omit	Study1_va
Chug	27.4184	92.2347	omit	Study1_va
Sartang	27.3759	92.4094	omit	Study1_va
Lish	27.3718	92.233	omit	Study1_va
Hruso	27.27	92.63	omit	Study1_va
Sartang	27.3759	92.4094	omit	Study1_va
Chug	27.4184	92.2347	omit	Study1_va
Lish	27.3718	92.233	omit	Study1_va
Luopohe Hmong	26.8183	107.158	omit	Study1_va
Luopohe Hmong	26.8183	107.158	omit	Study1_va
Northern Huishui Hmong	26.3259	107.102	omit	Study1_va
Central Mashan Hmong	25.6005	106.396	omit	Study1_va
Diandongbei-Large Flowery Miao	27.8682	104.06	omit	Study1_va
Western Xiangxi Miao	28.33	109.67	omit	Study1_va
Eastern Xiangxi Miao	28.7318	109.756	omit	Study1_va
Northern Qiandong Miao	26.6338	108.162	omit	Study1_va
Eastern Qiandong Miao	26.4966	109.046	omit	Study1_va
Southern Qiandong Miao	25.6618	108.533	omit	Study1_va
Pa-Hng	22.8049	105.165	omit	Study1_va
Pa-Hng	22.8049	105.165	omit	Study1_va
Younuo Bunu	25.7638	110.474	omit	Study1_va
She	23.0399	114.814	omit	Study1_va
Jiongnai Bunu	23.8692	110.007	omit	Study1_va
Iu Mien	20.83	101.17	omit	Study1_va
Kim Mun	22.9856	105.024	omit	Study1_va
Biao-Jiao Mien	25.5309	111.344	omit	Study1_va
Dzao Min	24.9754	112.326	omit	Study1_va
Aikanã	-12.6695	-60.5353	omit	Study1_va
Atayal	24.5209	121.388	omit	Study1_va
Atayal	24.5209	121.388	omit	Study1_va
Seediq	23.9032	121.358	omit	Study1_va
Bunun	23.4116	121.025	omit	Study1_va
Amis	23.0917	121.348	omit	Study1_va
Sirayaic	22.9777	120.315	omit	Study1_va
Balinese	-8.35714	115.075	omit	Study1_va
Tukang Besi South	-5.7478	123.948	omit	Study1_va
Uma	-1.70416	119.968	omit	Study1_va
Manggarai	-8.55748	120.329	omit	Study1_va
Buru (Indonesia)	-3.43957	126.632	omit	Study1_va
Kambera	-9.88447	120.235	omit	Study1_va
Fijian	-18	178.33	omit	Study1_va
Hawaiian	19.6297	-155.43	omit	Study1_va
Maori	-38.2881	176.541	omit	Study1_va
Rapanui	-27.113	-109.342	omit	Study1_va
Rotuman	-12.5008	177.066	omit	Study1_va
Samoan	-13.92	-171.83	omit	Study1_va
Tahitian	-17.6485	-149.45	omit	Study1_va
Tonga (Tonga Islands)	-21.17	-175.25	omit	Study1_va
Chuukese	7.34699	151.599	omit	Study1_va
Gilbertese	-1.34	176.44	omit	Study1_va
Marshallese	8.72	167.73	omit	Study1_va
Pohnpeian	6.87212	158.223	omit	Study1_va
Cemuhî	-20.8489	165.13	omit	Study1_va
Paama	-16.4755	168.237	omit	Study1_va
Irarutu	-2.94438	133.586	omit	Study1_va
Sawai	0.51111	128.086	omit	Study1_va
Ajië	-21.3029	165.468	omit	Study1_va
Kilivila	-8.72574	151.072	omit	Study1_va
Motu	-9.67492	147.424	omit	Study1_va
Lau	-8.51018	160.872	omit	Study1_va
Chamorro	13.438	144.745	omit	Study1_va
Ma'anyan	-2.1239	115.092	omit	Study1_va
Javanese	-0.572307	110.885	omit	Study1_va
Western Cham	12.4771	104.026	omit	Study1_va
Chru	11.6625	108.529	omit	Study1_va
Indonesian	-7.33458	109.716	omit	Study1_va
Timugon Murut	5.1796	115.826	omit	Study1_va
Batak Toba	2.35498	99.1761	omit	Study1_va
Aklanon	11.5543	122.354	omit	Study1_va
Balangao	17.0994	121.272	omit	Study1_va
Batak	10.1115	119.025	omit	Study1_va
Finallig	17.0319	121.11	omit	Study1_va
Gorontalo	0.62689	122.288	omit	Study1_va
Amganad Ifugao	16.9016	121.042	omit	Study1_va
Iloko	15.9361	120.993	omit	Study1_va
Isnag	18.2139	121.16	omit	Study1_va
Lubuagan Kalinga	17.3879	121.037	omit	Study1_va
Ahin-Kayapa Kalanguya	16.321	120.9	omit	Study1_va
Northern Kankanay	17.1057	120.786	omit	Study1_va
Dibabawon Manobo	7.85664	126.018	omit	Study1_va
Cotabato Manobo	6.39417	124.234	omit	Study1_va
Tagalog	14.06	121.747	omit	Study1_va
Calamian Tagbanwa	12.0716	120.094	omit	Study1_va
Yami	22.055	121.544	omit	Study1_va
Buginese	-4.47	119.977	omit	Study1_va
Kulon-Pazeh	23.7562	120.976	omit	Study1_va
Saisiyat	24.6043	121.067	omit	Study1_va
Babuza	24.0017	120.585	omit	Study1_va
Paiwan	22.3271	120.806	omit	Study1_va
Puyuma	22.643	120.996	omit	Study1_va
Rukai	22.7738	120.844	omit	Study1_va
Kanakanavu	23.3235	120.887	omit	Study1_va
Saaroa	23.2632	120.711	omit	Study1_va
Tsou	23.216	120.787	omit	Study1_va
Babuza	24.0017	120.585	omit	Study1_va
Thao	23.8333	120.93	omit	Study1_va
Kuikúro-Kalapálo	-12.3035	-53.2261	omit	Study1_va
Oro Win	-10.737	-64.0299	omit	Study1_va
Oro Win	-10.737	-64.0299	omit	Study1_va
Oro Win	-10.737	-64.0299	omit	Study1_va
Oro Win	-10.737	-64.0299	omit	Study1_va
Oro Win	-10.737	-64.0299	omit	Study1_va
Oro Win	-10.737	-64.0299	omit	Study1_va
Kuyubi	-11.75	-64	omit	Study1_va
Northern Tosk Albanian	41	20	omit	Study1_va
Hittite	40	35	omit	Study1_va
Lydian	40.287	28.599	omit	Study1_va
Classical Armenian	38.5923	41.3464	omit	Study1_va
Eastern Armenian	40	45	omit	Study1_va
Latvian	56.8261	24.3091	omit	Study1_va
Lithuanian	55.1429	23.9601	omit	Study1_va
Old Prussian	52.394	14.757	omit	Study1_va
Russian	59	50	omit	Study1_va
Bulgarian	43.3646	25.047	omit	Study1_va
Croatian Standard	45.2006	16.826	omit	Study1_va
Serbian Standard	44.3238	21.9192	omit	Study1_va
Slovenian	46.2543	14.7766	omit	Study1_va
Czech	49.8734	15.1044	omit	Study1_va
Church Slavic	43.7171	22.8442	omit	Study1_va
Polish	51.8439	18.6255	omit	Study1_va
Breton	48.2452	-3.78934	omit	Study1_va
Cornish	50.5233	-4.18619	omit	Study1_va
Welsh	52	-4	omit	Study1_va
Transalpine Gaulish	43.97	3.3	omit	Study1_va
Irish	53.2186	-7.61509	omit	Study1_va
Manx	54.2604	-4.45437	omit	Study1_va
Early Irish	53	-8	omit	Study1_va
Scottish Gaelic	56.7574	-5.24366	omit	Study1_va
Gothic	46.9304	29.9786	omit	Study1_va
Danish	54.8655	9.36284	omit	Study1_va
Faroese	62.0732	-6.88497	omit	Study1_va
Icelandic	63.4837	-19.0212	omit	Study1_va
Norwegian Bokmål	61.112	8.886	omit	Study1_va
Old Norse	63.42	10.38	omit	Study1_va
Swedish	59.8006	17.3895	omit	Study1_va
Dutch	52	5	omit	Study1_va
English	53	-1	omit	Study1_va
German	48.649	12.4676	omit	Study1_va
Old English (ca. 450-1100)	51.06	-1.31	omit	Study1_va
Old Frisian	53.35	6.8	omit	Study1_va
Old High German (ca. 750-1050)	52	10	omit	Study1_va
Old Saxon	52.37	9.72	omit	Study1_va
Central Alemannic	47.0516	8.46419	omit	Study1_va
Eastern Yiddish	51.75	19.42	omit	Study1_va
Ancient Greek	39.8155	21.9129	omit	Study1_va
Modern Greek	42.3224	24.8699	omit	Study1_va
Middle Indo-Aryan	26.61	78.97	omit	Study1_va
Pali	24.5271	82.251	omit	Study1_va
Sanskrit	20	77	omit	Study1_va
Hindi	25	77	omit	Study1_va
Kumaoni	29.5622	80.0171	omit	Study1_va
Marwari (Pakistan)	28.3242	71.5671	omit	Study1_va
Eastern Panjabi	30.0368	75.6702	omit	Study1_va
Balkan Romani	42.67	21.17	omit	Study1_va
Balkan Romani	42.67	21.17	omit	Study1_va
Balkan Romani	42.67	21.17	omit	Study1_va
Balkan Romani	42.67	21.17	omit	Study1_va
Central Romani	48.1968	20.3129	omit	Study1_va
Archaic Angloromani	39	-78	omit	Study1_va
Tavringer Romani	62.2313	14.4036	omit	Study1_va
Sinte Romani	48.7	9.4	omit	Study1_va
Welsh Romani	52.1166	-3.7888	omit	Study1_va
Vlax Romani	46.8191	14.8451	omit	Study1_va
Assamese	26.0876	91.2932	omit	Study1_va
Bengali	24	90	omit	Study1_va
Maithili	26.3817	86.2211	omit	Study1_va
Odia	21	85	omit	Study1_va
Nepali	28	85	omit	Study1_va
Kashmiri	34.1668	74.3305	omit	Study1_va
Khowar	36	72	omit	Study1_va
Western Panjabi	30.0948	75.3474	omit	Study1_va
Sindhi	26	69	omit	Study1_va
Dhivehi	1.9285	73.5443	omit	Study1_va
Sinhala	8	81	omit	Study1_va
Marathi	17.9344	76.6665	omit	Study1_va
Gujarati	22.687	71.0962	omit	Study1_va
Avestan	31.541	53.633	omit	Study1_va
Ossetian	42.98	44.61	omit	Study1_va
Shughni	37.5018	71.7925	omit	Study1_va
Wakhi	37.1768	73.9777	omit	Study1_va
Yagnobi	39.1486	69.2422	omit	Study1_va
Gilaki	37.1344	49.8359	omit	Study1_va
Northern Kurdish	37	43	omit	Study1_va
Central Kurdish	35.6539	45.8077	omit	Study1_va
Old Persian (ca. 600-400 B.C.)	32	54	omit	Study1_va
Parachi	36.0432	70.8805	omit	Study1_va
Western Farsi	28.6593	55.1586	omit	Study1_va
Tajik	38.8213	68.5549	omit	Study1_va
North-Central Talysh	38.4552	48.6349	omit	Study1_va
Ashkun	34.8428	70.3745	omit	Study1_va
Kati	35.4145	70.9826	omit	Study1_va
Waigali	35.0358	70.9761	omit	Study1_va
Catalan	41.453	1.569	omit	Study1_va
French	48	2	omit	Study1_va
Friulian	46.1473	13.0493	omit	Study1_va
Italian	43.0464	12.6489	omit	Study1_va
Latin	41.9026	12.4502	omit	Study1_va
Occitan	44.1415	6.82979	omit	Study1_va
Old Provençal	43.5	0.6	omit	Study1_va
Portuguese	39.91	-8.1	omit	Study1_va
Occitan	44.1415	6.82979	omit	Study1_va
Romanian	46.3913	24.2256	omit	Study1_va
Logudorese Sardinian	40.49	9.09957	omit	Study1_va
Spanish	40.4414	-1.11788	omit	Study1_va
Walloon	50.2235	5.14509	omit	Study1_va
Tokharian A	42.98	89.18	omit	Study1_va
Tokharian B	41.65	82.9	omit	Study1_va
Djeoromitxí	-12.038	-64.6694	omit	Study1_va
Xokleng	-26.9217	-49.5886	omit	Study1_va
Georgian	41.8504	43.7861	omit	Study1_va
Svan	42.9134	42.5915	omit	Study1_va
Laz	41.5004	41.9096	omit	Study1_va
Mingrelian	42.5129	41.8719	omit	Study1_va
Mamaindé	-12.9864	-60.1011	omit	Study1_va
Latundê	-12.6088	-60.4224	omit	Study1_va
Sabanê	-12.9857	-60.335	omit	Study1_va
Bats	42.1806	45.344	omit	Study1_va
Chechen	43.5	45.5	omit	Study1_va
Kryz	41.1811	48.1846	omit	Study1_va
Lezgian	41.5157	47.8951	omit	Study1_va
Khwarshi-Inkhoqwari	42.2743	45.9977	omit	Study1_va
Abkhazian	43.0562	41.1591	omit	Study1_va
Kabardian	43.5082	43.3918	omit	Study1_va
Kaxararí	-9.47288	-66.3329	omit	Study1_va
Cashinahua	-9.72027	-71.1733	omit	Study1_va
Old Chinese	36.12	114.32	omit	Study1_va
Karitiâna	-9.37937	-64.1522	omit	Study1_va
Aruá (Rondonia State)	-12.1186	-62.4357	omit	Study1_va
Cinta Larga	-10.5879	-60.8312	omit	Study1_va
Gavião Do Jiparaná	-10.7235	-61.6752	omit	Study1_va
Suruí	-11.0989	-61.2818	omit	Study1_va
Puruborá	-11.4226	-62.4358	omit	Study1_va
Karo (Brazil)	-10.3342	-61.5691	omit	Study1_va
Makuráp	-11.8701	-64.3201	omit	Study1_va
Tuparí	-11.8884	-62.2544	omit	Study1_va
Kamayurá	-12.2661	-53.4651	omit	Study1_va
Amundava	-9.04023	-62.3064	omit	Study1_va
Uru-Eu-Wau-Wau	-10.9176	-63.8086	omit	Study1_va
Turkmen	37.0872	59.1757	omit	Study1_va
Kazakh	41.8729	65.7709	omit	Study1_va
North Saami	68.725	22.1113	omit	Study1_va
Hungarian	46.9069	19.6555	omit	Study1_va
Tibetan	28.3681	90.1872	omit	Study1_va
Burmese	20.7926	93.9665	omit	Study1_va
Southern Jinghpaw	25.4634	97.3278	omit	Study1_va
Southern Qiang	31.5392	103.384	omit	Study1_va
Apatani	27.1933	93.7284	omit	Study1_va
Mandarin Chinese	40.0209	116.228	omit	Study1_va
Middle Chinese	34.27	108.9	omit	Study1_va
Adyghe	44	39.33	omit	Study1_va
Udi	40.9	47.7236	omit	Study1_va
Bezhta	42.1206	46.0332	omit	Study1_va
Khinalugh	41.1801	48.0571	omit	Study1_va
Budukh	41.2272	48.3353	omit	Study1_va
Abaza	41.1214	42.7273	omit	Study1_va
Ubykh	43.67	39.67	omit	Study1_va
Avar	41.7047	46.558	omit	Study1_va
Andi	42.8078	46.2919	omit	Study1_va
Lak	42.1328	47.0809	omit	Study1_va
North-Central Dargwa	42.4257	47.4388	omit	Study1_va
Ugaritic	35.6	35.78	omit	Study1_va
Ancient Hebrew	31.7761	35.1725	omit	Study1_va
Gagauz	44.5988	28.0277	omit	Study1_va
Kumyk	43	47	omit	Study1_va
Tabasaran	42.0198	47.8379	omit	Study1_va
Aghul	41.9242	47.5843	omit	Study1_va
Tsakhur	41.5916	46.8858	omit	Study1_va
Rutul	41.6187	47.3244	omit	Study1_va
Tuvinian	51.7	94.3667	omit	Study1_va
Southern Altai	50.1347	86.8705	omit	Study1_va
Nepali	28	85	omit	Study1_va
Gurung	27.4169	86.2899	omit	Study1_va
Western Tamang	28.0239	85.0563	omit	Study1_va
Thakali	28.7014	83.6466	omit	Study1_va
Kaike	28.853	83.1384	omit	Study1_va
Jirel	27.6931	86.3201	omit	Study1_va
Solu-Khumbu Sherpa	27.674	86.9994	omit	Study1_va
Sunwar	27.5201	86.2476	omit	Study1_va
Khaling	27.3912	87.5053	omit	Study1_va
Kathmandu Valley Newari	27.2614	84.9577	omit	Study1_va
Chepang	27.7206	84.9017	omit	Study1_va
Bangime	14.8116	-3.77092	omit	Study1_va
Bambara	12.0401	-9.98949	omit	Study1_va
Bankan Tey Dogon	15.06	-2.92	omit	Study1_va
Ben Tey Dogon	14.78	-2.94	omit	Study1_va
Bunoge Dogon	14.43	-3.49	omit	Study1_va
Jamsay Dogon	14.1794	-2.57999	omit	Study1_va
Mombo Dogon	14.3762	-3.6648	omit	Study1_va
Najamba-Kindige	14.9066	-3.32636	omit	Study1_va
Nanga	14.49	-3.02	omit	Study1_va
Tebul Ure Dogon	14.66	-3.1	omit	Study1_va
Tiranige Diga Dogon	14.76	-3.7	omit	Study1_va
Tommo So Dogon	14.756	-3.28	omit	Study1_va
Toro Tegu Dogon	15.0644	-2.22427	omit	Study1_va
Yanda Dom Dogon	14.63	-3.15	omit	Study1_va
Maasina Fulfulde	11.1324	-3.64763	omit	Study1_va
Jenaama Bozo	15.5	-4	omit	Study1_va
Penange	14.38	-4.03	omit	Study1_va
Koyra Chiini Songhay	16.192	-3.73962	omit	Study1_va
Humburi Senni Songhay	15.2948	-1.69301	omit	Study1_va
Chang Naga	26.4336	94.9536	omit	Study1_va
Chokri Naga	25.5636	94.2887	omit	Study1_va
Ao Naga	26.3241	94.3824	omit	Study1_va
Dimasa	25.4198	93.1806	omit	Study1_va
Khezha Naga	25.7078	94.3114	omit	Study1_va
Thangal Naga	25.3472	93.8396	omit	Study1_va
Angami Naga	25.6841	93.8668	omit	Study1_va
Liangmai Naga	25.16	93.542	omit	Study1_va
Lotha Naga	26.014	94.0435	omit	Study1_va
Mizo	22.6138	92.6247	omit	Study1_va
Manipuri	24.4409	93.3426	omit	Study1_va
Mao Naga	25.3836	94.0035	omit	Study1_va
Maram Naga	25.4378	94.2205	omit	Study1_va
Maring Naga	24.2854	94.0723	omit	Study1_va
Pochuri Naga	25.4478	94.1119	omit	Study1_va
Hills Karbi	25.7317	93.0462	omit	Study1_va
Mzieme Naga	25.4779	93.71	omit	Study1_va
Nocte Naga	27.152	95.3903	omit	Study1_va
Rongmei Naga	25.098	93.7869	omit	Study1_va
Northern Rengma Naga	26.4492	94.5683	omit	Study1_va
Phom Naga	26.4715	94.7476	omit	Study1_va
Rongmei Naga	25.098	93.7869	omit	Study1_va
Southern Rengma Naga	26.1178	94.6853	omit	Study1_va
Sangtam Naga	25.8581	94.6279	omit	Study1_va
Sumi Naga	25.9996	94.4235	omit	Study1_va
Wancho Naga	26.2581	94.8936	omit	Study1_va
Zeme Naga	25.3499	93.6463	omit	Study1_va
Ihanja	-9.10589	34.6563	omit	Study1_va
Itambo	-9.36073	35.3265	omit	Study1_va
Itipula	-9.34988	35.2152	omit	Study1_va
Kanamalenga	-8.91872	34.6378	omit	Study1_va
Liwengi	-9.58491	35.1212	omit	Study1_va
Lwanzali	-9.3404	35.2764	omit	Study1_va
Makanjaula	-9.52396	34.7964	omit	Study1_va
Ujindile	-9.24553	34.5094	omit	Study1_va
Ukalawa	-9.18589	35.2805	omit	Study1_va
Utalingoro	-9.4366	34.7092	omit	Study1_va
Utengule	-8.94924	34.7675	omit	Study1_va
Wangama	-9.17368	34.497	omit	Study1_va
Muya	29.8226	102.205	omit	Study1_va
Situ	31.5905	102.661	omit	Study1_va
Stodsde	32.225	102.63	omit	Study1_va
Tshobdun	32.18	101.84	omit	Study1_va
Abau	-3.97222	141.324	omit	Study1_va
Abu' Arapesh	-3.46161	142.917	omit	Study1_va
Abui	-8.31058	124.588	omit	Study1_va
Abun	-0.57073	132.416	omit	Study1_va
Aeka	-8.8551	147.995	omit	Study1_va
Aekyom	-5.88478	141.532	omit	Study1_va
Aghu	-6.34674	140.043	omit	Study1_va
Agi	-3.49104	142.387	omit	Study1_va
Aimele	-6.68656	142.656	omit	Study1_va
Aisi	-5.37407	145.197	omit	Study1_va
Akoye	-7.66067	145.669	omit	Study1_va
Alamblak	-4.66307	143.316	omit	Study1_va
Alekano	-6.03901	145.387	omit	Study1_va
Alekano	-6.03901	145.387	omit	Study1_va
Alekano	-6.03901	145.387	omit	Study1_va
Alekano	-6.03901	145.387	omit	Study1_va
Alekano	-6.03901	145.387	omit	Study1_va
Alekano	-6.03901	145.387	omit	Study1_va
Tapei	-4.77763	143.337	omit	Study1_va
Alorese	-8.20382	124.264	omit	Study1_va
Ama (Papua New Guinea)	-4.20192	141.658	omit	Study1_va
Amaimon	-5.18742	145.368	omit	Study1_va
Ambakich	-4.23181	144.285	omit	Study1_va
Ambakich	-4.23181	144.285	omit	Study1_va
Ambakich	-4.23181	144.285	omit	Study1_va
Ambakich	-4.23181	144.285	omit	Study1_va
Ambulas	-3.7801	143.059	omit	Study1_va
Amele	-5.29126	145.687	omit	Study1_va
Duduela	-5.43119	145.642	omit	Study1_va
Duduela	-5.43119	145.642	omit	Study1_va
Duduela	-5.43119	145.642	omit	Study1_va
Amto	-4.12165	141.339	omit	Study1_va
Anam	-4.68869	145.051	omit	Study1_va
Anamuxra	-4.63762	144.991	omit	Study1_va
Angaataha	-7.15012	146.352	omit	Study1_va
Angal	-6.0127	143.592	omit	Study1_va
Angoram	-4.07758	144.028	omit	Study1_va
Angoram	-4.07758	144.028	omit	Study1_va
Angoram	-4.07758	144.028	omit	Study1_va
Murik (Papua New Guinea)	-3.86959	144.166	omit	Study1_va
Angoram	-4.07758	144.028	omit	Study1_va
Murik (Papua New Guinea)	-3.86959	144.166	omit	Study1_va
Anjam	-5.45899	145.717	omit	Study1_va
Anjam	-5.45899	145.717	omit	Study1_va
Ankave	-7.19444	145.754	omit	Study1_va
Ap Ma	-4.35147	144.085	omit	Study1_va
Apali	-5.1727	145.023	omit	Study1_va
Pinai-Hagahai	-5.12624	144.137	omit	Study1_va
Arandai	-2.08016	132.983	omit	Study1_va
Arawum	-5.52787	145.903	omit	Study1_va
Ari	-7.95526	142.4	omit	Study1_va
Srenge	-3.45782	142.478	omit	Study1_va
Asas	-5.69345	145.549	omit	Study1_va
Casuarina Coast Asmat	-6.43005	138.566	omit	Study1_va
Casuarina Coast Asmat	-6.43005	138.566	omit	Study1_va
Casuarina Coast Asmat	-6.43005	138.566	omit	Study1_va
Casuarina Coast Asmat	-6.43005	138.566	omit	Study1_va
Casuarina Coast Asmat	-6.43005	138.566	omit	Study1_va
Central Asmat	-5.80391	138.471	omit	Study1_va
Momogo-Pupis-Irogo	-4.89854	138.405	omit	Study1_va
Central Asmat	-5.80391	138.471	omit	Study1_va
Momogo-Pupis-Irogo	-4.89854	138.405	omit	Study1_va
Mand	-5.08137	144.806	omit	Study1_va
Atohwaim	-6.27123	138.666	omit	Study1_va
Awa (Papua New Guinea)	-6.65534	145.714	omit	Study1_va
Awar	-4.13554	144.836	omit	Study1_va
Awara	-6.16986	146.372	omit	Study1_va
Awiyaana	-6.54079	145.76	omit	Study1_va
Awyi	-3.00564	140.604	omit	Study1_va
Asue Awyu	-5.98341	139.123	omit	Study1_va
Central Awyu	-6.29363	139.693	omit	Study1_va
Central Awyu	-6.29363	139.693	omit	Study1_va
Central Awyu	-6.29363	139.693	omit	Study1_va
South Awyu	-7.36301	139.538	omit	Study1_va
Bagupi	-5.07778	145.632	omit	Study1_va
Bahinemo	-4.55527	142.832	omit	Study1_va
Baimak	-5.18943	145.606	omit	Study1_va
Bamu	-7.93818	143.545	omit	Study1_va
Bamu	-7.93818	143.545	omit	Study1_va
Banaro	-4.56615	144.329	omit	Study1_va
Bargam	-4.8723	145.756	omit	Study1_va
Bariji	-9.231	148.454	omit	Study1_va
Baruga	-9.40132	148.761	omit	Study1_va
Baruya	-6.89261	145.818	omit	Study1_va
Bau	-5.26465	145.611	omit	Study1_va
Bauwaki	-9.82577	148.815	omit	Study1_va
Bauzi	-2.44717	137.629	omit	Study1_va
Beami	-6.14949	142.508	omit	Study1_va
Benabena	-6.09974	145.534	omit	Study1_va
Bepour	-4.5985	145.442	omit	Study1_va
Berik	-2.26904	138.866	omit	Study1_va
Berinomo	-4.41689	142.463	omit	Study1_va
Beami	-6.14949	142.508	omit	Study1_va
Bilakura	-4.93116	145.559	omit	Study1_va
Bimin	-5.38732	142.04	omit	Study1_va
Bimin	-5.38732	142.04	omit	Study1_va
Bimin	-5.38732	142.04	omit	Study1_va
Binahari-Neme	-10.0874	148.835	omit	Study1_va
Biritai	-2.92042	137.68	omit	Study1_va
Bisis	-4.46238	143.058	omit	Study1_va
Bisorio	-4.77763	143.213	omit	Study1_va
Biwat	-4.39429	143.873	omit	Study1_va
Biyom	-5.79929	145.348	omit	Study1_va
Blagar	-8.31787	124.251	omit	Study1_va
Bo (Papua New Guinea)	-4.32114	141.45	omit	Study1_va
Bogaya	-5.54487	142.255	omit	Study1_va
Bongu	-5.50519	145.806	omit	Study1_va
Borong	-6.56688	147.511	omit	Study1_va
Brem	-4.67372	145.562	omit	Study1_va
Bukiyip	-3.47169	143.111	omit	Study1_va
Bunak	-9.13618	125.216	omit	Study1_va
Burum-Mindik	-6.51663	147.333	omit	Study1_va
Chambri	-4.27831	143.097	omit	Study1_va
Chambri	-4.27831	143.097	omit	Study1_va
Chenapian	-4.25154	142.317	omit	Study1_va
Citak	-5.58276	139.461	omit	Study1_va
Dadibi	-6.65765	144.511	omit	Study1_va
Daga	-9.9747	149.263	omit	Study1_va
Damal	-4.17345	137.496	omit	Study1_va
Danaru	-5.53634	145.457	omit	Study1_va
Lower Grand Valley Dani	-4.25684	138.992	omit	Study1_va
Mid Grand Valley Dani	-4.06322	138.945	omit	Study1_va
Upper Grand Valley Dani	-3.94368	138.901	omit	Study1_va
Western Dani	-3.77127	138.217	omit	Study1_va
Dano	-5.92188	145.254	omit	Study1_va
Dedua	-6.38206	147.627	omit	Study1_va
Demisa	-2.54564	136.694	omit	Study1_va
Dera (Indonesia)	-3.52309	140.947	omit	Study1_va
Dera (Indonesia)	-3.52309	140.947	omit	Study1_va
Dera (Indonesia)	-3.52309	140.947	omit	Study1_va
Alu-Sinagen	-3.38837	142.248	omit	Study1_va
Dibiyaso	-7.82096	142.779	omit	Study1_va
Taworta	-3.43455	139.061	omit	Study1_va
Taworta	-3.43455	139.061	omit	Study1_va
Dima	-9.70322	149.605	omit	Study1_va
Doghoro	-9.13688	148.766	omit	Study1_va
Domung	-5.81856	146.682	omit	Study1_va
Doromu-Koki	-9.56687	147.986	omit	Study1_va
Doromu-Koki	-9.56687	147.986	omit	Study1_va
Doromu-Koki	-9.56687	147.986	omit	Study1_va
Doutai	-3.24832	138.22	omit	Study1_va
Duna	-5.41439	142.475	omit	Study1_va
Duvle	-3.21832	137.964	omit	Study1_va
East Kewa	-6.32989	143.931	omit	Study1_va
Edopi	-3.11078	137.387	omit	Study1_va
Eipomek	-4.33691	140.045	omit	Study1_va
Ekari	-3.88974	136.018	omit	Study1_va
Elseng	-3.00176	140.418	omit	Study1_va
Emumu	-3.74242	140.903	omit	Study1_va
Enga	-5.45619	143.685	omit	Study1_va
Enga	-5.45619	143.685	omit	Study1_va
Erave	-6.55011	143.918	omit	Study1_va
Eritai	-2.71182	138.053	omit	Study1_va
Ese	-9.09451	148.376	omit	Study1_va
Ewage-Notu	-8.68756	148.405	omit	Study1_va
Kulsab	-5.59947	145.298	omit	Study1_va
Faiwol	-5.4967	141.656	omit	Study1_va
Faiwol	-5.4967	141.656	omit	Study1_va
Faiwol	-5.4967	141.656	omit	Study1_va
Faiwol	-5.4967	141.656	omit	Study1_va
Fasu	-6.62687	143.284	omit	Study1_va
Fataluku	-8.49464	127.08	omit	Study1_va
Fayu	-3.14497	136.867	omit	Study1_va
Fayu	-3.14497	136.867	omit	Study1_va
Fembe	-5.71596	142.254	omit	Study1_va
Finongan	-6.33005	146.629	omit	Study1_va
Foau	-3.04582	139.213	omit	Study1_va
Foi	-6.47258	143.495	omit	Study1_va
Fore	-6.64473	145.506	omit	Study1_va
Fuyug	-8.6371	147.312	omit	Study1_va
Gadsup	-6.31631	145.997	omit	Study1_va
Gaikundi	-4.01718	143.139	omit	Study1_va
Gaina	-9.14409	148.59	omit	Study1_va
Gal	-5.16351	145.623	omit	Study1_va
Ganglau	-5.57945	146.131	omit	Study1_va
Garus	-4.9222	145.683	omit	Study1_va
Dimir	-4.8296	145.676	omit	Study1_va
Gende	-5.67528	145.177	omit	Study1_va
Gimi (Eastern Highlands)	-6.42097	145.214	omit	Study1_va
Girawa	-5.35342	145.423	omit	Study1_va
Gizrra	-9.183	142.804	omit	Study1_va
Gizrra	-9.183	142.804	omit	Study1_va
Gobasi	-6.48678	142.201	omit	Study1_va
Gobasi	-6.48678	142.201	omit	Study1_va
Gogodala	-8.08527	142.874	omit	Study1_va
Grass Koiari	-9.51218	147.437	omit	Study1_va
Gumalu	-5.22189	145.618	omit	Study1_va
Hamtai	-7.54975	146.227	omit	Study1_va
Haruai	-5.09522	144.338	omit	Study1_va
Hatam	-1.13531	134.037	omit	Study1_va
Hiri Motu	-9.33333	147.083	omit	Study1_va
Hula	-9.99427	147.705	omit	Study1_va
Huli	-5.97212	142.963	omit	Study1_va
Humene	-9.70693	147.562	omit	Study1_va
Iau	-3.14537	137.69	omit	Study1_va
Inoke-Yate	-6.32311	145.539	omit	Study1_va
Ipiko	-7.37424	144.863	omit	Study1_va
Ipili	-5.42586	143.089	omit	Study1_va
Isabi	-5.83809	145.462	omit	Study1_va
Isebe	-5.20719	145.691	omit	Study1_va
Iteri	-4.11998	141.585	omit	Study1_va
Itik	-2.18342	139.341	omit	Study1_va
Iyo	-5.84161	146.092	omit	Study1_va
Jilim	-5.56611	145.706	omit	Study1_va
Kabola	-8.17316	124.539	omit	Study1_va
Kabola	-8.17316	124.539	omit	Study1_va
Kafoa	-8.36572	124.446	omit	Study1_va
Kaiy	-2.94448	138.161	omit	Study1_va
Kaki Ae	-7.9946	145.816	omit	Study1_va
Kalam	-5.25216	144.585	omit	Study1_va
Kaluli	-6.45932	142.788	omit	Study1_va
Kamang	-8.26897	124.792	omit	Study1_va
Kamang	-8.26897	124.792	omit	Study1_va
Kamang	-8.26897	124.792	omit	Study1_va
Kamang	-8.26897	124.792	omit	Study1_va
Kamano	-6.25829	145.728	omit	Study1_va
Kamasa	-6.97411	146.208	omit	Study1_va
Kambaira	-6.26656	146.083	omit	Study1_va
Kamoro	-4.30433	135.883	omit	Study1_va
Kamula	-7.28798	142.639	omit	Study1_va
Kare (Papua New Guinea)	-5.07674	145.499	omit	Study1_va
Karon Dori	-0.7871	132.663	omit	Study1_va
Gaina	-9.14409	148.59	omit	Study1_va
Kasua	-6.64861	142.993	omit	Study1_va
Kaure-Narau	-3.39188	140.14	omit	Study1_va
Kawacha	-6.95411	146.21	omit	Study1_va
Kayagar	-6.37677	138.932	omit	Study1_va
Kein	-5.3373	145.483	omit	Study1_va
Keoru-Ahia	-7.63603	145.415	omit	Study1_va
Kerewo	-7.551	144.309	omit	Study1_va
Kesawai	-5.76797	145.58	omit	Study1_va
Kehu	-3.19328	136.14	omit	Study1_va
Kibiri	-7.45276	144.296	omit	Study1_va
Kire	-4.25927	144.711	omit	Study1_va
Kirikiri	-3.18494	137.282	omit	Study1_va
Klon	-8.40688	124.429	omit	Study1_va
Kobol	-4.79614	145.284	omit	Study1_va
Kobon	-5.16446	144.46	omit	Study1_va
Koitabu	-9.36877	147.079	omit	Study1_va
Komba	-6.16163	147.28	omit	Study1_va
Komba	-6.16163	147.28	omit	Study1_va
Komba	-6.16163	147.28	omit	Study1_va
Komba	-6.16163	147.28	omit	Study1_va
Komba	-6.16163	147.28	omit	Study1_va
Komyandaret	-5.25453	140.213	omit	Study1_va
Kopar	-3.98259	144.466	omit	Study1_va
Kopar	-3.98259	144.466	omit	Study1_va
Korafe-Yegha	-9.07	149.267	omit	Study1_va
Korafe-Yegha	-9.07	149.267	omit	Study1_va
Korak	-4.5998	145.514	omit	Study1_va
Korupun-Sela	-4.53497	139.678	omit	Study1_va
Korowai	-5.26952	140.047	omit	Study1_va
Kosadle	-3.78748	140.197	omit	Study1_va
Kovai	-5.61712	147.862	omit	Study1_va
Kowaki	-4.63032	145.412	omit	Study1_va
Kulungtfu-Yuanggeng-Tobo	-6.42586	147.536	omit	Study1_va
Kubo	-5.92584	142.183	omit	Study1_va
Kuman	-5.90586	144.977	omit	Study1_va
Yau (Morobe Province)	-6.08274	146.841	omit	Study1_va
Kuni-Boazi	-6.97504	141.365	omit	Study1_va
Kuot	-3.06952	151.537	omit	Study1_va
Sakam	-6.18726	146.702	omit	Study1_va
Kwerisa	-2.99145	138.135	omit	Study1_va
Kwoma	-4.08721	142.664	omit	Study1_va
Kyaka	-5.52462	144.119	omit	Study1_va
Lavukaleve	-9.05569	159.119	omit	Study1_va
Lemio	-5.61407	146.441	omit	Study1_va
Ma Manda	-6.31958	146.759	omit	Study1_va
Madi (Papua New Guinea)	-5.63017	146.407	omit	Study1_va
Maybrat-Karon	-1.3679	132.591	omit	Study1_va
Maia	-4.50212	145.096	omit	Study1_va
Maia	-4.50212	145.096	omit	Study1_va
Mailu	-10.3657	149.521	omit	Study1_va
Maiwa (Papua New Guinea)	-9.69836	149.274	omit	Study1_va
Makasae-Makalero	-8.65843	126.507	omit	Study1_va
Mala (Papua New Guinea)	-4.35889	145.04	omit	Study1_va
Malas	-4.76685	145.621	omit	Study1_va
Male (Papua New Guinea)	-5.49975	145.757	omit	Study1_va
Mali	-4.71826	152.214	omit	Study1_va
Mamaa	-6.35558	146.576	omit	Study1_va
Mandobo Atas	-5.69357	140.624	omit	Study1_va
Mandobo Atas	-5.69357	140.624	omit	Study1_va
Manem	-2.99145	141.02	omit	Study1_va
Mape	-6.59318	147.682	omit	Study1_va
Maria (Papua New Guinea)	-9.92982	148.303	omit	Study1_va
Maria (Papua New Guinea)	-9.92982	148.303	omit	Study1_va
Maria (Papua New Guinea)	-9.92982	148.303	omit	Study1_va
Marind	-8.15651	140.009	omit	Study1_va
Bian Marind	-7.35942	140.568	omit	Study1_va
Matepi	-5.13857	145.617	omit	Study1_va
Mauwake	-4.52416	145.394	omit	Study1_va
Mawak	-4.61817	145.283	omit	Study1_va
Mawan	-5.2219	145.589	omit	Study1_va
Maybrat-Karon	-1.3679	132.591	omit	Study1_va
Touo	-8.58405	157.296	omit	Study1_va
Bilua	-7.92388	156.663	omit	Study1_va
Bilua	-7.92388	156.663	omit	Study1_va
Bilua	-7.92388	156.663	omit	Study1_va
Menya	-7.17425	146.071	omit	Study1_va
Mese	-6.56072	147.137	omit	Study1_va
Mian	-4.70881	141.523	omit	Study1_va
Miani	-4.42116	145.276	omit	Study1_va
Migabac	-6.33237	147.713	omit	Study1_va
Kolom	-5.57832	146.212	omit	Study1_va
Minanibai-Foia Foia	-7.61717	144.011	omit	Study1_va
Burum-Mindik	-6.51663	147.333	omit	Study1_va
Minidien	-3.59408	142.33	omit	Study1_va
Yau (Morobe Province)	-6.08274	146.841	omit	Study1_va
Moere	-4.62246	145.458	omit	Study1_va
Molof	-3.41946	140.557	omit	Study1_va
Momare	-6.3409	147.79	omit	Study1_va
Mombum	-8.27141	138.773	omit	Study1_va
Momuna	-5.04431	139.26	omit	Study1_va
Moni	-3.72962	136.886	omit	Study1_va
Moresada	-4.57497	144.988	omit	Study1_va
Morigi	-7.62961	143.88	omit	Study1_va
Mosimo	-4.95226	145.605	omit	Study1_va
Moskona	-1.62201	133.145	omit	Study1_va
Motu	-9.67492	147.424	omit	Study1_va
Mpur	-0.7489	133.166	omit	Study1_va
Mubami	-7.5501	142.998	omit	Study1_va
Mulaha	-9.68333	147.45	omit	Study1_va
Mum	-4.83462	145.059	omit	Study1_va
Mungkip	-6.46208	146.747	omit	Study1_va
Munit	-5.24329	145.548	omit	Study1_va
Yau (Morobe Province)	-6.08274	146.841	omit	Study1_va
Muratayak	-5.74416	146.54	omit	Study1_va
Murik (Papua New Guinea)	-3.86959	144.166	omit	Study1_va
Murupi	-5.0245	145.606	omit	Study1_va
Aisi	-5.37407	145.197	omit	Study1_va
Musar	-4.70258	145.413	omit	Study1_va
North Muyu	-5.55319	140.84	omit	Study1_va
South Muyu	-6.01385	140.815	omit	Study1_va
Nabak	-6.42709	146.966	omit	Study1_va
Nabi-Metan	-3.52828	142.329	omit	Study1_va
Nafri	-2.65036	140.727	omit	Study1_va
Yale	-3.79762	141.566	omit	Study1_va
Nakai	-5.19377	140.512	omit	Study1_va
Nakama	-6.41424	146.782	omit	Study1_va
Nakama	-6.41424	146.782	omit	Study1_va
Nakama	-6.41424	146.782	omit	Study1_va
Nake	-5.09087	145.655	omit	Study1_va
Nalca	-4.26068	139.883	omit	Study1_va
Namia	-3.85538	141.788	omit	Study1_va
Fasu	-6.62687	143.284	omit	Study1_va
Pinai-Hagahai	-5.12624	144.137	omit	Study1_va
Klamu	-8.28776	124.192	omit	Study1_va
Nek	-6.37697	146.841	omit	Study1_va
Nekgini	-5.64364	146.253	omit	Study1_va
Neko	-5.60034	146.306	omit	Study1_va
Nend	-5.04271	144.886	omit	Study1_va
Ngaing	-5.6513	146.343	omit	Study1_va
Nimboran	-2.5803	140.179	omit	Study1_va
Nimi	-6.34065	146.679	omit	Study1_va
Nimo	-4.3582	141.578	omit	Study1_va
Ninggerum	-5.43194	141.158	omit	Study1_va
Ningil	-3.49733	142.251	omit	Study1_va
Nobonob	-5.06952	145.712	omit	Study1_va
Barai	-9.46246	147.899	omit	Study1_va
Nuk	-6.40741	146.875	omit	Study1_va
Nuk	-6.40741	146.875	omit	Study1_va
Numanggang	-6.39311	146.719	omit	Study1_va
Numanggang	-6.39311	146.719	omit	Study1_va
Obokuitai	-2.88029	137.924	omit	Study1_va
Odoodee	-6.59222	142.486	omit	Study1_va
Odoodee	-6.59222	142.486	omit	Study1_va
Ogea	-5.37766	145.71	omit	Study1_va
Oirata	-8.09044	127.201	omit	Study1_va
Ömie	-9.03136	148.107	omit	Study1_va
Onobasulu	-6.30876	142.776	omit	Study1_va
Ono	-6.19223	147.579	omit	Study1_va
Ono	-6.19223	147.579	omit	Study1_va
Opao	-7.85988	145.751	omit	Study1_va
Orokaiva	-8.79019	148.09	omit	Study1_va
Orokaiva	-8.79019	148.09	omit	Study1_va
Orokaiva	-8.79019	148.09	omit	Study1_va
Orokaiva	-8.79019	148.09	omit	Study1_va
Orokaiva	-8.79019	148.09	omit	Study1_va
Orokolo	-7.81309	145.34	omit	Study1_va
Orya	-2.76483	139.89	omit	Study1_va
Owiniga	-4.47476	141.697	omit	Study1_va
Pal	-4.756	145.24	omit	Study1_va
Pamosu	-4.69874	145.288	omit	Study1_va
Panim	-5.21388	145.752	omit	Study1_va
Papi	-4.4725	142.011	omit	Study1_va
Parawen	-5.0112	145.418	omit	Study1_va
Pare	-6.46878	141.658	omit	Study1_va
Pawaia	-6.88021	145.081	omit	Study1_va
Manat	-4.94303	144.879	omit	Study1_va
Pinai-Hagahai	-5.12624	144.137	omit	Study1_va
Pom	-1.64224	135.619	omit	Study1_va
Doromu-Koki	-9.56687	147.986	omit	Study1_va
Pulabu	-5.59558	145.738	omit	Study1_va
Purari	-7.59133	145.036	omit	Study1_va
Pyu	-4.45003	141.018	omit	Study1_va
Qaqet	-4.45258	151.702	omit	Study1_va
Korafe-Yegha	-9.07	149.267	omit	Study1_va
Rapting	-4.99351	145.671	omit	Study1_va
Rasawa	-2.37609	136.352	omit	Study1_va
Rawa	-5.83155	145.937	omit	Study1_va
Rempi	-5.02487	145.782	omit	Study1_va
Rerau	-5.51361	145.716	omit	Study1_va
Rumu	-7.17149	144.179	omit	Study1_va
Saep	-5.64812	146.078	omit	Study1_va
Safeyoka	-7.05417	146.09	omit	Study1_va
Sahu	1.00742	127.493	omit	Study1_va
Sam	-5.55572	145.813	omit	Study1_va
Sam	-5.55572	145.813	omit	Study1_va
Sam	-5.55572	145.813	omit	Study1_va
Sam	-5.55572	145.813	omit	Study1_va
Samberigi	-6.7028	143.951	omit	Study1_va
Samo	-6.15496	142.195	omit	Study1_va
Samosa	-5.01391	145.537	omit	Study1_va
Saniyo-Hiyewe	-4.4376	142.369	omit	Study1_va
Saponi	-2.49694	139.5	omit	Study1_va
Saruga	-5.08824	145.578	omit	Study1_va
Sausi	-5.6873	145.492	omit	Study1_va
Savosavo	-9.12853	159.814	omit	Study1_va
Sawi	-5.99286	138.643	omit	Study1_va
Selepet	-6.03532	147.234	omit	Study1_va
Semimi	-3.71553	134.454	omit	Study1_va
Sempan	-5.17582	137.588	omit	Study1_va
Sene	-6.3859	147.807	omit	Study1_va
Sentani	-2.6013	140.512	omit	Study1_va
Seta	-3.42155	141.748	omit	Study1_va
Setaman	-5.31134	141.833	omit	Study1_va
Setaman	-5.31134	141.833	omit	Study1_va
Setaman	-5.31134	141.833	omit	Study1_va
Sialum	-6.07688	147.574	omit	Study1_va
Siane	-6.13188	145.247	omit	Study1_va
Siawi	-4.05312	141.42	omit	Study1_va
Sihan (Gum)	-5.28029	145.574	omit	Study1_va
Sikaritai	-2.80285	138.287	omit	Study1_va
Sirva	-4.98243	145.225	omit	Study1_va
Siliput	-3.60838	142.397	omit	Study1_va
Silopi	-5.12302	145.586	omit	Study1_va
Simbari	-7.02259	145.603	omit	Study1_va
Sinaugoro	-9.79791	147.861	omit	Study1_va
Yau (Morobe Province)	-6.08274	146.841	omit	Study1_va
Kou	-5.64336	145.599	omit	Study1_va
Siroi	-5.52893	145.994	omit	Study1_va
Skou	-2.64378	140.902	omit	Study1_va
Som	-6.07366	146.651	omit	Study1_va
Sonia	-6.42736	142.589	omit	Study1_va
Sop	-5.49605	145.361	omit	Study1_va
Barai	-9.46246	147.899	omit	Study1_va
Sowanda	-3.28373	140.92	omit	Study1_va
Suabo	-2.07971	132.157	omit	Study1_va
Suena	-7.76339	147.534	omit	Study1_va
Suki	-8.04783	141.842	omit	Study1_va
Sumau	-5.48556	145.474	omit	Study1_va
Tabo	-8.09387	143.305	omit	Study1_va
Tabriak	-4.49162	143.593	omit	Study1_va
Taikat	-2.9408	140.75	omit	Study1_va
Tainae	-7.40306	145.682	omit	Study1_va
North Tairora	-6.51563	145.959	omit	Study1_va
South Tairora	-6.35337	145.883	omit	Study1_va
Tairuma	-7.94866	145.732	omit	Study1_va
Tamagario	-6.64493	138.892	omit	Study1_va
Tangko	-5.13343	140.269	omit	Study1_va
Tauade	-8.3486	147.094	omit	Study1_va
Taulil	-4.44425	152.095	omit	Study1_va
Tause	-2.8406	136.899	omit	Study1_va
Tauya	-5.74255	145.366	omit	Study1_va
Dubu	-3.62591	140.768	omit	Study1_va
Tehit	-1.51049	131.985	omit	Study1_va
Tidore	0.02461	127.746	omit	Study1_va
Timbe	-6.06875	147.057	omit	Study1_va
Tobo	-6.36263	147.376	omit	Study1_va
Tofanma	-3.74322	140.591	omit	Study1_va
Tok Pisin	-9.41971	147.303	omit	Study1_va
Tokano	-6.05047	145.298	omit	Study1_va
Tsaukambo	-5.39076	140.186	omit	Study1_va
Tunggare	-3.37462	135.551	omit	Study1_va
Southern Kiwai	-8.64889	143.244	omit	Study1_va
Uare	-9.69571	147.687	omit	Study1_va
Ufim	-6.05128	146.245	omit	Study1_va
Ukuriguma	-4.94407	145.514	omit	Study1_va
Ura (Papua New Guinea)	-4.64226	151.953	omit	Study1_va
Uri	-6.41993	146.608	omit	Study1_va
Uri	-6.41993	146.608	omit	Study1_va
Urigina	-5.58982	145.507	omit	Study1_va
Urim	-3.58018	142.653	omit	Study1_va
Usan	-4.84265	145.362	omit	Study1_va
Usku	-3.63853	140.502	omit	Study1_va
Utarmbung	-4.82756	144.924	omit	Study1_va
Utu	-5.16422	145.544	omit	Study1_va
Uya	-5.32246	145.47	omit	Study1_va
Duduela	-5.43119	145.642	omit	Study1_va
Duduela	-5.43119	145.642	omit	Study1_va
Duduela	-5.43119	145.642	omit	Study1_va
Duduela	-5.43119	145.642	omit	Study1_va
Duduela	-5.43119	145.642	omit	Study1_va
Duduela	-5.43119	145.642	omit	Study1_va
Duduela	-5.43119	145.642	omit	Study1_va
Senggi	-3.41983	140.77	omit	Study1_va
Waboda	-8.41651	143.501	omit	Study1_va
Wadaginam	-4.52754	144.972	omit	Study1_va
Wagi (Papua New Guinea)	-5.17834	145.726	omit	Study1_va
Wagi (Papua New Guinea)	-5.17834	145.726	omit	Study1_va
Wagi (Papua New Guinea)	-5.17834	145.726	omit	Study1_va
Wagi (Papua New Guinea)	-5.17834	145.726	omit	Study1_va
Wagi (Papua New Guinea)	-5.17834	145.726	omit	Study1_va
Walak	-3.8238	138.84	omit	Study1_va
Walio	-4.41234	142.231	omit	Study1_va
Wamas	-4.97757	145.541	omit	Study1_va
Wambon	-5.44334	140.48	omit	Study1_va
Wanambre	-4.78822	145.419	omit	Study1_va
Wanap	-3.59639	142.5	omit	Study1_va
Wandamen	-2.25622	133.996	omit	Study1_va
Wanggom	-5.60094	140.194	omit	Study1_va
Wantoat	-6.15216	146.513	omit	Study1_va
Waris	-3.139	140.931	omit	Study1_va
Waritai	-3.23021	138.456	omit	Study1_va
Warkay-Bipim	-5.7716	138.638	omit	Study1_va
Waskia	-4.57978	145.979	omit	Study1_va
Dumpu	-5.82002	145.655	omit	Study1_va
Kwato	-5.53799	145.629	omit	Study1_va
Wersing	-8.33936	124.932	omit	Study1_va
West Kewa	-6.32097	143.73	omit	Study1_va
West Makian	0.45332	127.63	omit	Study1_va
Wipi	-8.79741	143.064	omit	Study1_va
Wiru	-6.35863	144.214	omit	Study1_va
Wogamusin	-4.22936	142.401	omit	Study1_va
Wolani	-3.41642	136.703	omit	Study1_va
Yau (Morobe Province)	-6.08274	146.841	omit	Study1_va
Yaben	-4.90868	145.361	omit	Study1_va
Yabong	-5.61718	146.207	omit	Study1_va
Yagaria	-6.32432	145.388	omit	Study1_va
Yagwoia	-7.14042	145.854	omit	Study1_va
Kosarek Yale	-4.06603	139.645	omit	Study1_va
Angguruk Yali	-4.0836	139.457	omit	Study1_va
Yangulam	-5.52697	145.858	omit	Study1_va
Yangum Mon	-3.55	142.527	omit	Study1_va
Yaqay	-6.66632	139.249	omit	Study1_va
Yaqay	-6.66632	139.249	omit	Study1_va
Yaqay	-6.66632	139.249	omit	Study1_va
Yaqay	-6.66632	139.249	omit	Study1_va
Yaqay	-6.66632	139.249	omit	Study1_va
Yaqay	-6.66632	139.249	omit	Study1_va
Yarawata	-4.93943	145.454	omit	Study1_va
Yaweyuha	-6.1868	145.359	omit	Study1_va
Korafe-Yegha	-9.07	149.267	omit	Study1_va
Yei	-7.87489	140.863	omit	Study1_va
Yekora	-7.86248	147.463	omit	Study1_va
South Awyu	-7.36301	139.538	omit	Study1_va
Yessan-Mayo	-4.15721	142.574	omit	Study1_va
Yetfa	-4.05884	140.653	omit	Study1_va
Yil	-3.46501	142.178	omit	Study1_va
Yimas	-4.71731	143.572	omit	Study1_va
Yoidik	-4.94044	145.758	omit	Study1_va
Zia	-7.95814	147.579	omit	Study1_va
Zimakani	-7.3701	141.452	omit	Study1_va
Zimakani	-7.3701	141.452	omit	Study1_va
Yafi	-3.39765	140.897	omit	Study1_va
Xishanba Lalo	24.8709	100.711	omit	Study1_va
Western Lalu	24.73	98.9	omit	Study1_va
Dongshanba Lalo	25.435	100.178	omit	Study1_va
Xuzhang Lalo	25.344	99.1122	omit	Study1_va
Southern Lalo	23.5	99.33	omit	Study1_va
Eka	23.475	99.865	omit	Study1_va
Yangliu	25.2248	99.0463	omit	Study1_va
Chinbon Chin	20.0776	94.0506	omit	Study1_va
Daai Chin	20.7347	93.7853	omit	Study1_va
Khumi Chin	22.8712	92.9895	omit	Study1_va
Nga La	23.312	92.83	omit	Study1_va
Lamkang	24.1523	94.2706	omit	Study1_va
Mün Chin	20.289	94.3929	omit	Study1_va
Chinbon Chin	20.0776	94.0506	omit	Study1_va
Mro Chin	19.71	93.995	omit	Study1_va

## Sheet: Figure2b_left
lang1	lang2	FisherZr	model
ar	az	0.528239	neurocognitive
ar	ba	0.47045	neurocognitive
ar	be	0.40115	neurocognitive
ar	bg	0.603039	neurocognitive
ar	bn	0.505603	neurocognitive
ar	br	0.378424	neurocognitive
ar	ca	0.612248	neurocognitive
ar	cs	0.59547	neurocognitive
ar	cy	0.405047	neurocognitive
ar	da	0.550888	neurocognitive
ar	de	0.453328	neurocognitive
ar	el	0.589611	neurocognitive
ar	en	0.741311	neurocognitive
ar	es	0.718755	neurocognitive
ar	et	0.574406	neurocognitive
ar	eu	0.417406	neurocognitive
ar	fa	0.652771	neurocognitive
ar	fi	0.667078	neurocognitive
ar	fr	0.650253	neurocognitive
ar	ga	0.371025	neurocognitive
ar	he	0.520336	neurocognitive
ar	hi	0.589426	neurocognitive
ar	hr	0.553113	neurocognitive
ar	hu	0.580015	neurocognitive
ar	hy	0.49354	neurocognitive
ar	is	0.568827	neurocognitive
ar	it	0.614597	neurocognitive
ar	ja	0.540142	neurocognitive
ar	ka	0.615135	neurocognitive
ar	kk	0.395662	neurocognitive
ar	kn	0.453412	neurocognitive
ar	ko	0.33322	neurocognitive
ar	la	0.340192	neurocognitive
ar	lt	0.467566	neurocognitive
ar	lv	0.606994	neurocognitive
ar	ml	0.546485	neurocognitive
ar	nl	0.686271	neurocognitive
ar	no	0.540962	neurocognitive
ar	pl	0.592405	neurocognitive
ar	pt	0.6693	neurocognitive
ar	ro	0.667124	neurocognitive
ar	ru	0.619893	neurocognitive
ar	sah	0.284035	neurocognitive
ar	sk	0.579113	neurocognitive
ar	sq	0.52187	neurocognitive
ar	sv	0.660965	neurocognitive
ar	ta	0.514318	neurocognitive
ar	te	0.429201	neurocognitive
ar	tr	0.632948	neurocognitive
ar	tt	0.49248	neurocognitive
ar	uk	0.559906	neurocognitive
ar	zh	0.419459	neurocognitive
az	ba	0.465722	neurocognitive
az	be	0.658787	neurocognitive
az	bg	0.763834	neurocognitive
az	bn	0.563856	neurocognitive
az	br	0.396395	neurocognitive
az	ca	0.709049	neurocognitive
az	cs	0.699191	neurocognitive
az	cy	0.509289	neurocognitive
az	da	0.666368	neurocognitive
az	de	0.603527	neurocognitive
az	el	0.780156	neurocognitive
az	en	0.66736	neurocognitive
az	es	0.831517	neurocognitive
az	et	0.858964	neurocognitive
az	eu	0.627757	neurocognitive
az	fa	0.62787	neurocognitive
az	fi	0.824162	neurocognitive
az	fr	0.80012	neurocognitive
az	ga	0.401379	neurocognitive
az	he	0.473523	neurocognitive
az	hi	0.713726	neurocognitive
az	hr	0.572865	neurocognitive
az	hu	0.717077	neurocognitive
az	hy	0.70631	neurocognitive
az	is	0.661458	neurocognitive
az	it	0.758788	neurocognitive
az	ja	0.720681	neurocognitive
az	ka	0.751304	neurocognitive
az	kk	0.652626	neurocognitive
az	kn	0.375017	neurocognitive
az	ko	0.433999	neurocognitive
az	la	0.678873	neurocognitive
az	lt	0.839025	neurocognitive
az	lv	0.799687	neurocognitive
az	ml	0.640045	neurocognitive
az	nl	0.685665	neurocognitive
az	no	0.714556	neurocognitive
az	pl	0.804985	neurocognitive
az	pt	0.758514	neurocognitive
az	ro	0.735702	neurocognitive
az	ru	0.828228	neurocognitive
az	sah	0.361082	neurocognitive
az	sk	0.630894	neurocognitive
az	sq	0.788654	neurocognitive
az	sv	0.681881	neurocognitive
az	ta	0.58213	neurocognitive
az	te	0.512748	neurocognitive
az	tr	0.917268	neurocognitive
az	tt	0.502688	neurocognitive
az	uk	0.821112	neurocognitive
az	zh	0.495698	neurocognitive
ba	be	0.405657	neurocognitive
ba	bg	0.374669	neurocognitive
ba	bn	0.369994	neurocognitive
ba	br	0.302614	neurocognitive
ba	ca	0.421959	neurocognitive
ba	cs	0.548354	neurocognitive
ba	cy	0.304965	neurocognitive
ba	da	0.576362	neurocognitive
ba	de	0.448205	neurocognitive
ba	el	0.468796	neurocognitive
ba	en	0.605649	neurocognitive
ba	es	0.523873	neurocognitive
ba	et	0.500926	neurocognitive
ba	eu	0.286734	neurocognitive
ba	fa	0.594105	neurocognitive
ba	fi	0.575123	neurocognitive
ba	fr	0.528573	neurocognitive
ba	ga	0.334101	neurocognitive
ba	he	0.302047	neurocognitive
ba	hi	0.533135	neurocognitive
ba	hr	0.551919	neurocognitive
ba	hu	0.468885	neurocognitive
ba	hy	0.452428	neurocognitive
ba	is	0.490193	neurocognitive
ba	it	0.409651	neurocognitive
ba	ja	0.442209	neurocognitive
ba	ka	0.599739	neurocognitive
ba	kk	0.407101	neurocognitive
ba	kn	0.611765	neurocognitive
ba	ko	0.304967	neurocognitive
ba	la	0.344858	neurocognitive
ba	lt	0.463339	neurocognitive
ba	lv	0.588721	neurocognitive
ba	ml	0.477883	neurocognitive
ba	nl	0.594629	neurocognitive
ba	no	0.483896	neurocognitive
ba	pl	0.577525	neurocognitive
ba	pt	0.570863	neurocognitive
ba	ro	0.507312	neurocognitive
ba	ru	0.493284	neurocognitive
ba	sah	0.388785	neurocognitive
ba	sk	0.613356	neurocognitive
ba	sq	0.460285	neurocognitive
ba	sv	0.589607	neurocognitive
ba	ta	0.41725	neurocognitive
ba	te	0.446434	neurocognitive
ba	tr	0.531819	neurocognitive
ba	tt	0.910975	neurocognitive
ba	uk	0.483544	neurocognitive
ba	zh	0.448743	neurocognitive
be	bg	0.805813	neurocognitive
be	bn	0.441184	neurocognitive
be	br	0.388194	neurocognitive
be	ca	0.673388	neurocognitive
be	cs	0.765793	neurocognitive
be	cy	0.574815	neurocognitive
be	da	0.616599	neurocognitive
be	de	0.59128	neurocognitive
be	el	0.660657	neurocognitive
be	en	0.548515	neurocognitive
be	es	0.7494	neurocognitive
be	et	0.825202	neurocognitive
be	eu	0.658143	neurocognitive
be	fa	0.363244	neurocognitive
be	fi	0.78627	neurocognitive
be	fr	0.735811	neurocognitive
be	ga	0.402905	neurocognitive
be	he	0.379824	neurocognitive
be	hi	0.553192	neurocognitive
be	hr	0.722532	neurocognitive
be	hu	0.717364	neurocognitive
be	hy	0.725619	neurocognitive
be	is	0.591719	neurocognitive
be	it	0.713349	neurocognitive
be	ja	0.532042	neurocognitive
be	ka	0.741993	neurocognitive
be	kk	0.587328	neurocognitive
be	kn	0.317359	neurocognitive
be	ko	0.379232	neurocognitive
be	la	0.66728	neurocognitive
be	lt	0.84762	neurocognitive
be	lv	0.726376	neurocognitive
be	ml	0.572185	neurocognitive
be	nl	0.63467	neurocognitive
be	no	0.651355	neurocognitive
be	pl	0.857282	neurocognitive
be	pt	0.715149	neurocognitive
be	ro	0.727018	neurocognitive
be	ru	0.923719	neurocognitive
be	sah	0.270752	neurocognitive
be	sk	0.787722	neurocognitive
be	sq	0.712745	neurocognitive
be	sv	0.612675	neurocognitive
be	ta	0.419694	neurocognitive
be	te	0.518441	neurocognitive
be	tr	0.568565	neurocognitive
be	tt	0.450458	neurocognitive
be	uk	1.08876	neurocognitive
be	zh	0.459113	neurocognitive
bg	bn	0.578463	neurocognitive
bg	br	0.405781	neurocognitive
bg	ca	0.808993	neurocognitive
bg	cs	0.940787	neurocognitive
bg	cy	0.600803	neurocognitive
bg	da	0.716206	neurocognitive
bg	de	0.730316	neurocognitive
bg	el	0.88282	neurocognitive
bg	en	0.760646	neurocognitive
bg	es	0.916817	neurocognitive
bg	et	0.904569	neurocognitive
bg	eu	0.628455	neurocognitive
bg	fa	0.51719	neurocognitive
bg	fi	0.886212	neurocognitive
bg	fr	0.876667	neurocognitive
bg	ga	0.421787	neurocognitive
bg	he	0.58214	neurocognitive
bg	hi	0.681171	neurocognitive
bg	hr	0.741655	neurocognitive
bg	hu	0.831668	neurocognitive
bg	hy	0.748419	neurocognitive
bg	is	0.755893	neurocognitive
bg	it	0.900637	neurocognitive
bg	ja	0.653463	neurocognitive
bg	ka	0.792585	neurocognitive
bg	kk	0.603927	neurocognitive
bg	kn	0.36962	neurocognitive
bg	ko	0.446233	neurocognitive
bg	la	0.624732	neurocognitive
bg	lt	0.823855	neurocognitive
bg	lv	0.826338	neurocognitive
bg	ml	0.687	neurocognitive
bg	nl	0.771105	neurocognitive
bg	no	0.775644	neurocognitive
bg	pl	0.92281	neurocognitive
bg	pt	0.828451	neurocognitive
bg	ro	0.890709	neurocognitive
bg	ru	1.01602	neurocognitive
bg	sah	0.277638	neurocognitive
bg	sk	0.796214	neurocognitive
bg	sq	0.804564	neurocognitive
bg	sv	0.79566	neurocognitive
bg	ta	0.599153	neurocognitive
bg	te	0.5487	neurocognitive
bg	tr	0.773166	neurocognitive
bg	tt	0.448477	neurocognitive
bg	uk	0.964419	neurocognitive
bg	zh	0.583574	neurocognitive
bn	br	0.340645	neurocognitive
bn	ca	0.554877	neurocognitive
bn	cs	0.535393	neurocognitive
bn	cy	0.496388	neurocognitive
bn	da	0.532949	neurocognitive
bn	de	0.467315	neurocognitive
bn	el	0.51639	neurocognitive
bn	en	0.660524	neurocognitive
bn	es	0.620181	neurocognitive
bn	et	0.602306	neurocognitive
bn	eu	0.527762	neurocognitive
bn	fa	0.48072	neurocognitive
bn	fi	0.546928	neurocognitive
bn	fr	0.619869	neurocognitive
bn	ga	0.376389	neurocognitive
bn	he	0.43612	neurocognitive
bn	hi	0.682821	neurocognitive
bn	hr	0.580127	neurocognitive
bn	hu	0.594749	neurocognitive
bn	hy	0.53838	neurocognitive
bn	is	0.493903	neurocognitive
bn	it	0.640146	neurocognitive
bn	ja	0.569636	neurocognitive
bn	ka	0.62248	neurocognitive
bn	kk	0.513379	neurocognitive
bn	kn	0.422246	neurocognitive
bn	ko	0.421888	neurocognitive
bn	la	0.385923	neurocognitive
bn	lt	0.472093	neurocognitive
bn	lv	0.513963	neurocognitive
bn	ml	0.587099	neurocognitive
bn	nl	0.580215	neurocognitive
bn	no	0.534426	neurocognitive
bn	pl	0.555836	neurocognitive
bn	pt	0.612422	neurocognitive
bn	ro	0.565146	neurocognitive
bn	ru	0.570128	neurocognitive
bn	sah	0.312666	neurocognitive
bn	sk	0.536265	neurocognitive
bn	sq	0.572329	neurocognitive
bn	sv	0.523571	neurocognitive
bn	ta	0.544626	neurocognitive
bn	te	0.527489	neurocognitive
bn	tr	0.637912	neurocognitive
bn	tt	0.40667	neurocognitive
bn	uk	0.522185	neurocognitive
bn	zh	0.507662	neurocognitive
br	ca	0.325909	neurocognitive
br	cs	0.413347	neurocognitive
br	cy	0.403655	neurocognitive
br	da	0.351883	neurocognitive
br	de	0.312733	neurocognitive
br	el	0.351277	neurocognitive
br	en	0.446561	neurocognitive
br	es	0.440264	neurocognitive
br	et	0.437641	neurocognitive
br	eu	0.372786	neurocognitive
br	fa	0.32943	neurocognitive
br	fi	0.431865	neurocognitive
br	fr	0.457056	neurocognitive
br	ga	0.33183	neurocognitive
br	he	0.345285	neurocognitive
br	hi	0.380616	neurocognitive
br	hr	0.371395	neurocognitive
br	hu	0.428823	neurocognitive
br	hy	0.394526	neurocognitive
br	is	0.347295	neurocognitive
br	it	0.519335	neurocognitive
br	ja	0.369846	neurocognitive
br	ka	0.41487	neurocognitive
br	kk	0.389019	neurocognitive
br	kn	0.322446	neurocognitive
br	ko	0.290269	neurocognitive
br	la	0.356886	neurocognitive
br	lt	0.367218	neurocognitive
br	lv	0.378093	neurocognitive
br	ml	0.331833	neurocognitive
br	nl	0.425677	neurocognitive
br	no	0.342714	neurocognitive
br	pl	0.404626	neurocognitive
br	pt	0.409894	neurocognitive
br	ro	0.456095	neurocognitive
br	ru	0.41133	neurocognitive
br	sah	0.198658	neurocognitive
br	sk	0.36791	neurocognitive
br	sq	0.421343	neurocognitive
br	sv	0.355672	neurocognitive
br	ta	0.344791	neurocognitive
br	te	0.291641	neurocognitive
br	tr	0.380983	neurocognitive
br	tt	0.334942	neurocognitive
br	uk	0.403411	neurocognitive
br	zh	0.330447	neurocognitive
ca	cs	0.704537	neurocognitive
ca	cy	0.658234	neurocognitive
ca	da	0.796363	neurocognitive
ca	de	0.730298	neurocognitive
ca	el	0.747393	neurocognitive
ca	en	0.752904	neurocognitive
ca	es	1.08326	neurocognitive
ca	et	0.856999	neurocognitive
ca	eu	0.645726	neurocognitive
ca	fa	0.604305	neurocognitive
ca	fi	0.813902	neurocognitive
ca	fr	0.962598	neurocognitive
ca	ga	0.325396	neurocognitive
ca	he	0.519324	neurocognitive
ca	hi	0.749918	neurocognitive
ca	hr	0.708615	neurocognitive
ca	hu	0.648023	neurocognitive
ca	hy	0.772157	neurocognitive
ca	is	0.715521	neurocognitive
ca	it	0.857103	neurocognitive
ca	ja	0.664149	neurocognitive
ca	ka	0.756551	neurocognitive
ca	kk	0.481396	neurocognitive
ca	kn	0.294163	neurocognitive
ca	ko	0.452552	neurocognitive
ca	la	0.437979	neurocognitive
ca	lt	0.767688	neurocognitive
ca	lv	0.788141	neurocognitive
ca	ml	0.623227	neurocognitive
ca	nl	0.797288	neurocognitive
ca	no	0.910607	neurocognitive
ca	pl	0.794349	neurocognitive
ca	pt	0.989268	neurocognitive
ca	ro	0.888704	neurocognitive
ca	ru	0.807995	neurocognitive
ca	sah	0.194309	neurocognitive
ca	sk	0.740224	neurocognitive
ca	sq	0.747857	neurocognitive
ca	sv	0.898272	neurocognitive
ca	ta	0.420856	neurocognitive
ca	te	0.586604	neurocognitive
ca	tr	0.772016	neurocognitive
ca	tt	0.436968	neurocognitive
ca	uk	0.820976	neurocognitive
ca	zh	0.542133	neurocognitive
cs	cy	0.5035	neurocognitive
cs	da	0.819232	neurocognitive
cs	de	0.876136	neurocognitive
cs	el	0.913471	neurocognitive
cs	en	0.808229	neurocognitive
cs	es	0.952583	neurocognitive
cs	et	0.859107	neurocognitive
cs	eu	0.527631	neurocognitive
cs	fa	0.627944	neurocognitive
cs	fi	1.00861	neurocognitive
cs	fr	0.915293	neurocognitive
cs	ga	0.380995	neurocognitive
cs	he	0.498435	neurocognitive
cs	hi	0.691622	neurocognitive
cs	hr	0.845261	neurocognitive
cs	hu	0.801248	neurocognitive
cs	hy	0.692669	neurocognitive
cs	is	0.755712	neurocognitive
cs	it	0.850698	neurocognitive
cs	ja	0.698204	neurocognitive
cs	ka	0.75168	neurocognitive
cs	kk	0.547388	neurocognitive
cs	kn	0.496391	neurocognitive
cs	ko	0.46881	neurocognitive
cs	la	0.591601	neurocognitive
cs	lt	0.891325	neurocognitive
cs	lv	0.926165	neurocognitive
cs	ml	0.778781	neurocognitive
cs	nl	0.86511	neurocognitive
cs	no	0.75007	neurocognitive
cs	pl	1.186	neurocognitive
cs	pt	0.918968	neurocognitive
cs	ro	0.858565	neurocognitive
cs	ru	1.11793	neurocognitive
cs	sah	0.338887	neurocognitive
cs	sk	1.09968	neurocognitive
cs	sq	0.741292	neurocognitive
cs	sv	0.835102	neurocognitive
cs	ta	0.583465	neurocognitive
cs	te	0.54895	neurocognitive
cs	tr	0.8566	neurocognitive
cs	tt	0.586471	neurocognitive
cs	uk	1.08058	neurocognitive
cs	zh	0.615622	neurocognitive
cy	da	0.590757	neurocognitive
cy	de	0.505207	neurocognitive
cy	el	0.524724	neurocognitive
cy	en	0.6228	neurocognitive
cy	es	0.670189	neurocognitive
cy	et	0.579071	neurocognitive
cy	eu	0.561352	neurocognitive
cy	fa	0.424908	neurocognitive
cy	fi	0.499506	neurocognitive
cy	fr	0.691439	neurocognitive
cy	ga	0.388663	neurocognitive
cy	he	0.418662	neurocognitive
cy	hi	0.584114	neurocognitive
cy	hr	0.547414	neurocognitive
cy	hu	0.551213	neurocognitive
cy	hy	0.660229	neurocognitive
cy	is	0.501977	neurocognitive
cy	it	0.691778	neurocognitive
cy	ja	0.451061	neurocognitive
cy	ka	0.529879	neurocognitive
cy	kk	0.534804	neurocognitive
cy	kn	0.255172	neurocognitive
cy	ko	0.496729	neurocognitive
cy	la	0.415964	neurocognitive
cy	lt	0.538799	neurocognitive
cy	lv	0.493926	neurocognitive
cy	ml	0.486574	neurocognitive
cy	nl	0.564984	neurocognitive
cy	no	0.618726	neurocognitive
cy	pl	0.522443	neurocognitive
cy	pt	0.682123	neurocognitive
cy	ro	0.66103	neurocognitive
cy	ru	0.58534	neurocognitive
cy	sah	0.21222	neurocognitive
cy	sk	0.527998	neurocognitive
cy	sq	0.616773	neurocognitive
cy	sv	0.521844	neurocognitive
cy	ta	0.427293	neurocognitive
cy	te	0.479894	neurocognitive
cy	tr	0.541263	neurocognitive
cy	tt	0.314788	neurocognitive
cy	uk	0.601883	neurocognitive
cy	zh	0.50334	neurocognitive
da	de	0.780287	neurocognitive
da	el	0.705405	neurocognitive
da	en	0.867	neurocognitive
da	es	0.907576	neurocognitive
da	et	0.793982	neurocognitive
da	eu	0.594434	neurocognitive
da	fa	0.723313	neurocognitive
da	fi	0.870634	neurocognitive
da	fr	0.841738	neurocognitive
da	ga	0.366531	neurocognitive
da	he	0.461492	neurocognitive
da	hi	0.69421	neurocognitive
da	hr	0.7259	neurocognitive
da	hu	0.679928	neurocognitive
da	hy	0.713572	neurocognitive
da	is	0.795387	neurocognitive
da	it	0.763555	neurocognitive
da	ja	0.63814	neurocognitive
da	ka	0.686674	neurocognitive
da	kk	0.569932	neurocognitive
da	kn	0.437377	neurocognitive
da	ko	0.45985	neurocognitive
da	la	0.478268	neurocognitive
da	lt	0.77854	neurocognitive
da	lv	0.819055	neurocognitive
da	ml	0.609974	neurocognitive
da	nl	0.886204	neurocognitive
da	no	1.33405	neurocognitive
da	pl	0.840969	neurocognitive
da	pt	0.947129	neurocognitive
da	ro	0.838875	neurocognitive
da	ru	0.845695	neurocognitive
da	sah	0.320705	neurocognitive
da	sk	0.856471	neurocognitive
da	sq	0.763411	neurocognitive
da	sv	1.14442	neurocognitive
da	ta	0.559844	neurocognitive
da	te	0.59806	neurocognitive
da	tr	0.774066	neurocognitive
da	tt	0.577082	neurocognitive
da	uk	0.788346	neurocognitive
da	zh	0.636665	neurocognitive
de	el	0.794771	neurocognitive
de	en	0.725813	neurocognitive
de	es	0.823576	neurocognitive
de	et	0.685604	neurocognitive
de	eu	0.410109	neurocognitive
de	fa	0.530668	neurocognitive
de	fi	0.790043	neurocognitive
de	fr	0.775833	neurocognitive
de	ga	0.314909	neurocognitive
de	he	0.42538	neurocognitive
de	hi	0.658002	neurocognitive
de	hr	0.660497	neurocognitive
de	hu	0.681278	neurocognitive
de	hy	0.655876	neurocognitive
de	is	0.640603	neurocognitive
de	it	0.684203	neurocognitive
de	ja	0.742062	neurocognitive
de	ka	0.611498	neurocognitive
de	kk	0.442198	neurocognitive
de	kn	0.33249	neurocognitive
de	ko	0.502229	neurocognitive
de	la	0.430835	neurocognitive
de	lt	0.736134	neurocognitive
de	lv	0.781778	neurocognitive
de	ml	0.644952	neurocognitive
de	nl	0.903957	neurocognitive
de	no	0.756537	neurocognitive
de	pl	0.839638	neurocognitive
de	pt	0.80539	neurocognitive
de	ro	0.73332	neurocognitive
de	ru	0.823467	neurocognitive
de	sah	0.240184	neurocognitive
de	sk	0.773453	neurocognitive
de	sq	0.669712	neurocognitive
de	sv	0.798851	neurocognitive
de	ta	0.453143	neurocognitive
de	te	0.504842	neurocognitive
de	tr	0.748129	neurocognitive
de	tt	0.476384	neurocognitive
de	uk	0.832976	neurocognitive
de	zh	0.615954	neurocognitive
el	en	0.737904	neurocognitive
el	es	0.95227	neurocognitive
el	et	0.779158	neurocognitive
el	eu	0.480054	neurocognitive
el	fa	0.639194	neurocognitive
el	fi	0.83816	neurocognitive
el	fr	0.887194	neurocognitive
el	ga	0.367106	neurocognitive
el	he	0.472704	neurocognitive
el	hi	0.704543	neurocognitive
el	hr	0.666411	neurocognitive
el	hu	0.737743	neurocognitive
el	hy	0.637957	neurocognitive
el	is	0.732092	neurocognitive
el	it	0.811358	neurocognitive
el	ja	0.701943	neurocognitive
el	ka	0.701994	neurocognitive
el	kk	0.569928	neurocognitive
el	kn	0.407131	neurocognitive
el	ko	0.50401	neurocognitive
el	la	0.633712	neurocognitive
el	lt	0.844237	neurocognitive
el	lv	0.901635	neurocognitive
el	ml	0.691352	neurocognitive
el	nl	0.79904	neurocognitive
el	no	0.699784	neurocognitive
el	pl	0.926483	neurocognitive
el	pt	0.854635	neurocognitive
el	ro	0.822405	neurocognitive
el	ru	0.975309	neurocognitive
el	sah	0.337905	neurocognitive
el	sk	0.765027	neurocognitive
el	sq	0.741799	neurocognitive
el	sv	0.760979	neurocognitive
el	ta	0.547676	neurocognitive
el	te	0.533842	neurocognitive
el	tr	0.745398	neurocognitive
el	tt	0.535854	neurocognitive
el	uk	0.934588	neurocognitive
el	zh	0.546373	neurocognitive
en	es	0.990604	neurocognitive
en	et	0.784409	neurocognitive
en	eu	0.58299	neurocognitive
en	fa	0.766192	neurocognitive
en	fi	0.82649	neurocognitive
en	fr	0.931917	neurocognitive
en	ga	0.526305	neurocognitive
en	he	0.616655	neurocognitive
en	hi	0.803118	neurocognitive
en	hr	0.739211	neurocognitive
en	hu	0.77346	neurocognitive
en	hy	0.686508	neurocognitive
en	is	0.722555	neurocognitive
en	it	0.873236	neurocognitive
en	ja	0.699672	neurocognitive
en	ka	0.764674	neurocognitive
en	kk	0.565219	neurocognitive
en	kn	0.569352	neurocognitive
en	ko	0.475056	neurocognitive
en	la	0.467355	neurocognitive
en	lt	0.637073	neurocognitive
en	lv	0.724525	neurocognitive
en	ml	0.734802	neurocognitive
en	nl	0.987519	neurocognitive
en	no	0.821872	neurocognitive
en	pl	0.795291	neurocognitive
en	pt	0.977756	neurocognitive
en	ro	0.895988	neurocognitive
en	ru	0.847311	neurocognitive
en	sah	0.36006	neurocognitive
en	sk	0.814914	neurocognitive
en	sq	0.767563	neurocognitive
en	sv	0.933051	neurocognitive
en	ta	0.71004	neurocognitive
en	te	0.588666	neurocognitive
en	tr	0.8537	neurocognitive
en	tt	0.629655	neurocognitive
en	uk	0.742896	neurocognitive
en	zh	0.668105	neurocognitive
es	et	0.980711	neurocognitive
es	eu	0.684464	neurocognitive
es	fa	0.801283	neurocognitive
es	fi	1.01329	neurocognitive
es	fr	1.19679	neurocognitive
es	ga	0.436547	neurocognitive
es	he	0.559131	neurocognitive
es	hi	0.809394	neurocognitive
es	hr	0.780686	neurocognitive
es	hu	0.827498	neurocognitive
es	hy	0.764863	neurocognitive
es	is	0.776276	neurocognitive
es	it	1.1526	neurocognitive
es	ja	0.776163	neurocognitive
es	ka	0.778667	neurocognitive
es	kk	0.64944	neurocognitive
es	kn	0.444357	neurocognitive
es	ko	0.510518	neurocognitive
es	la	0.612966	neurocognitive
es	lt	0.852411	neurocognitive
es	lv	0.894067	neurocognitive
es	ml	0.74352	neurocognitive
es	nl	0.97021	neurocognitive
es	no	0.881275	neurocognitive
es	pl	0.959532	neurocognitive
es	pt	1.39237	neurocognitive
es	ro	1.09456	neurocognitive
es	ru	1.05096	neurocognitive
es	sah	0.380421	neurocognitive
es	sk	0.855731	neurocognitive
es	sq	0.86601	neurocognitive
es	sv	0.922182	neurocognitive
es	ta	0.60237	neurocognitive
es	te	0.611499	neurocognitive
es	tr	0.916752	neurocognitive
es	tt	0.575424	neurocognitive
es	uk	0.974018	neurocognitive
es	zh	0.641527	neurocognitive
et	eu	0.751117	neurocognitive
et	fa	0.624983	neurocognitive
et	fi	1.12806	neurocognitive
et	fr	0.927788	neurocognitive
et	ga	0.411513	neurocognitive
et	he	0.504306	neurocognitive
et	hi	0.718149	neurocognitive
et	hr	0.727163	neurocognitive
et	hu	0.870683	neurocognitive
et	hy	0.78587	neurocognitive
et	is	0.779469	neurocognitive
et	it	0.933025	neurocognitive
et	ja	0.728644	neurocognitive
et	ka	0.854608	neurocognitive
et	kk	0.638152	neurocognitive
et	kn	0.423265	neurocognitive
et	ko	0.422616	neurocognitive
et	la	0.666497	neurocognitive
et	lt	0.967479	neurocognitive
et	lv	0.923162	neurocognitive
et	ml	0.644477	neurocognitive
et	nl	0.830418	neurocognitive
et	no	0.836124	neurocognitive
et	pl	0.901734	neurocognitive
et	pt	0.900763	neurocognitive
et	ro	0.898715	neurocognitive
et	ru	0.968662	neurocognitive
et	sah	0.359258	neurocognitive
et	sk	0.775795	neurocognitive
et	sq	0.803752	neurocognitive
et	sv	0.876746	neurocognitive
et	ta	0.551368	neurocognitive
et	te	0.594922	neurocognitive
et	tr	0.810438	neurocognitive
et	tt	0.542453	neurocognitive
et	uk	0.935584	neurocognitive
et	zh	0.581575	neurocognitive
eu	fa	0.43255	neurocognitive
eu	fi	0.659197	neurocognitive
eu	fr	0.640695	neurocognitive
eu	ga	0.380427	neurocognitive
eu	he	0.390485	neurocognitive
eu	hi	0.486896	neurocognitive
eu	hr	0.577608	neurocognitive
eu	hu	0.613878	neurocognitive
eu	hy	0.667183	neurocognitive
eu	is	0.544958	neurocognitive
eu	it	0.693817	neurocognitive
eu	ja	0.56435	neurocognitive
eu	ka	0.523936	neurocognitive
eu	kk	0.591812	neurocognitive
eu	kn	0.265906	neurocognitive
eu	ko	0.362826	neurocognitive
eu	la	0.586518	neurocognitive
eu	lt	0.642097	neurocognitive
eu	lv	0.546574	neurocognitive
eu	ml	0.462455	neurocognitive
eu	nl	0.51496	neurocognitive
eu	no	0.624815	neurocognitive
eu	pl	0.587946	neurocognitive
eu	pt	0.701716	neurocognitive
eu	ro	0.610145	neurocognitive
eu	ru	0.657183	neurocognitive
eu	sah	0.274754	neurocognitive
eu	sk	0.517148	neurocognitive
eu	sq	0.619235	neurocognitive
eu	sv	0.561941	neurocognitive
eu	ta	0.450049	neurocognitive
eu	te	0.47923	neurocognitive
eu	tr	0.560165	neurocognitive
eu	tt	0.290551	neurocognitive
eu	uk	0.646152	neurocognitive
eu	zh	0.458915	neurocognitive
fa	fi	0.690648	neurocognitive
fa	fr	0.722503	neurocognitive
fa	ga	0.318606	neurocognitive
fa	he	0.428207	neurocognitive
fa	hi	0.737633	neurocognitive
fa	hr	0.58382	neurocognitive
fa	hu	0.511742	neurocognitive
fa	hy	0.496048	neurocognitive
fa	is	0.57181	neurocognitive
fa	it	0.628077	neurocognitive
fa	ja	0.574219	neurocognitive
fa	ka	0.545164	neurocognitive
fa	kk	0.432064	neurocognitive
fa	kn	0.49525	neurocognitive
fa	ko	0.317622	neurocognitive
fa	la	0.348912	neurocognitive
fa	lt	0.581962	neurocognitive
fa	lv	0.677174	neurocognitive
fa	ml	0.574331	neurocognitive
fa	nl	0.727989	neurocognitive
fa	no	0.632706	neurocognitive
fa	pl	0.664621	neurocognitive
fa	pt	0.801471	neurocognitive
fa	ro	0.703414	neurocognitive
fa	ru	0.638038	neurocognitive
fa	sah	0.369657	neurocognitive
fa	sk	0.62733	neurocognitive
fa	sq	0.583357	neurocognitive
fa	sv	0.720482	neurocognitive
fa	ta	0.52026	neurocognitive
fa	te	0.473773	neurocognitive
fa	tr	0.681254	neurocognitive
fa	tt	0.603447	neurocognitive
fa	uk	0.597903	neurocognitive
fa	zh	0.498966	neurocognitive
fi	fr	0.956414	neurocognitive
fi	ga	0.371501	neurocognitive
fi	he	0.4922	neurocognitive
fi	hi	0.706739	neurocognitive
fi	hr	0.770573	neurocognitive
fi	hu	0.913752	neurocognitive
fi	hy	0.73888	neurocognitive
fi	is	0.799651	neurocognitive
fi	it	0.904238	neurocognitive
fi	ja	0.792741	neurocognitive
fi	ka	0.842325	neurocognitive
fi	kk	0.597549	neurocognitive
fi	kn	0.50247	neurocognitive
fi	ko	0.425262	neurocognitive
fi	la	0.664428	neurocognitive
fi	lt	0.964705	neurocognitive
fi	lv	1.02589	neurocognitive
fi	ml	0.677189	neurocognitive
fi	nl	0.912541	neurocognitive
fi	no	0.841465	neurocognitive
fi	pl	1.04762	neurocognitive
fi	pt	0.919854	neurocognitive
fi	ro	0.90727	neurocognitive
fi	ru	1.06768	neurocognitive
fi	sah	0.407671	neurocognitive
fi	sk	0.84822	neurocognitive
fi	sq	0.798367	neurocognitive
fi	sv	0.944745	neurocognitive
fi	ta	0.571065	neurocognitive
fi	te	0.584313	neurocognitive
fi	tr	0.880578	neurocognitive
fi	tt	0.623626	neurocognitive
fi	uk	1.00517	neurocognitive
fi	zh	0.593872	neurocognitive
fr	ga	0.40041	neurocognitive
fr	he	0.545146	neurocognitive
fr	hi	0.817874	neurocognitive
fr	hr	0.762476	neurocognitive
fr	hu	0.837259	neurocognitive
fr	hy	0.770931	neurocognitive
fr	is	0.746194	neurocognitive
fr	it	1.17421	neurocognitive
fr	ja	0.71273	neurocognitive
fr	ka	0.779093	neurocognitive
fr	kk	0.593692	neurocognitive
fr	kn	0.404208	neurocognitive
fr	ko	0.500653	neurocognitive
fr	la	0.579709	neurocognitive
fr	lt	0.855954	neurocognitive
fr	lv	0.862715	neurocognitive
fr	ml	0.722079	neurocognitive
fr	nl	0.928714	neurocognitive
fr	no	0.847126	neurocognitive
fr	pl	0.931109	neurocognitive
fr	pt	1.10757	neurocognitive
fr	ro	1.01881	neurocognitive
fr	ru	0.960878	neurocognitive
fr	sah	0.355922	neurocognitive
fr	sk	0.825417	neurocognitive
fr	sq	0.824151	neurocognitive
fr	sv	0.87968	neurocognitive
fr	ta	0.557665	neurocognitive
fr	te	0.58798	neurocognitive
fr	tr	0.837023	neurocognitive
fr	tt	0.545141	neurocognitive
fr	uk	0.917599	neurocognitive
fr	zh	0.621144	neurocognitive
ga	he	0.338187	neurocognitive
ga	hi	0.381949	neurocognitive
ga	hr	0.402491	neurocognitive
ga	hu	0.439141	neurocognitive
ga	hy	0.422921	neurocognitive
ga	is	0.38919	neurocognitive
ga	it	0.410819	neurocognitive
ga	ja	0.339205	neurocognitive
ga	ka	0.454521	neurocognitive
ga	kk	0.397801	neurocognitive
ga	kn	0.37236	neurocognitive
ga	ko	0.278596	neurocognitive
ga	la	0.399535	neurocognitive
ga	lt	0.292128	neurocognitive
ga	lv	0.319232	neurocognitive
ga	ml	0.40198	neurocognitive
ga	nl	0.421922	neurocognitive
ga	no	0.356392	neurocognitive
ga	pl	0.371721	neurocognitive
ga	pt	0.408018	neurocognitive
ga	ro	0.447792	neurocognitive
ga	ru	0.422076	neurocognitive
ga	sah	0.306724	neurocognitive
ga	sk	0.391722	neurocognitive
ga	sq	0.414281	neurocognitive
ga	sv	0.373576	neurocognitive
ga	ta	0.445989	neurocognitive
ga	te	0.323626	neurocognitive
ga	tr	0.425786	neurocognitive
ga	tt	0.373518	neurocognitive
ga	uk	0.372708	neurocognitive
ga	zh	0.34238	neurocognitive
he	hi	0.513405	neurocognitive
he	hr	0.510347	neurocognitive
he	hu	0.458166	neurocognitive
he	hy	0.505705	neurocognitive
he	is	0.4459	neurocognitive
he	it	0.549646	neurocognitive
he	ja	0.456626	neurocognitive
he	ka	0.531646	neurocognitive
he	kk	0.359719	neurocognitive
he	kn	0.325059	neurocognitive
he	ko	0.290869	neurocognitive
he	la	0.268888	neurocognitive
he	lt	0.4032	neurocognitive
he	lv	0.453198	neurocognitive
he	ml	0.487072	neurocognitive
he	nl	0.535551	neurocognitive
he	no	0.505798	neurocognitive
he	pl	0.474965	neurocognitive
he	pt	0.534866	neurocognitive
he	ro	0.598938	neurocognitive
he	ru	0.507844	neurocognitive
he	sah	0.15582	neurocognitive
he	sk	0.493035	neurocognitive
he	sq	0.454924	neurocognitive
he	sv	0.521073	neurocognitive
he	ta	0.457137	neurocognitive
he	te	0.331492	neurocognitive
he	tr	0.525807	neurocognitive
he	tt	0.341331	neurocognitive
he	uk	0.481746	neurocognitive
he	zh	0.39617	neurocognitive
hi	hr	0.674859	neurocognitive
hi	hu	0.609949	neurocognitive
hi	hy	0.641309	neurocognitive
hi	is	0.633854	neurocognitive
hi	it	0.742912	neurocognitive
hi	ja	0.633693	neurocognitive
hi	ka	0.718003	neurocognitive
hi	kk	0.503935	neurocognitive
hi	kn	0.457121	neurocognitive
hi	ko	0.39895	neurocognitive
hi	la	0.429838	neurocognitive
hi	lt	0.650996	neurocognitive
hi	lv	0.725289	neurocognitive
hi	ml	0.721744	neurocognitive
hi	nl	0.773863	neurocognitive
hi	no	0.70029	neurocognitive
hi	pl	0.736003	neurocognitive
hi	pt	0.813965	neurocognitive
hi	ro	0.784678	neurocognitive
hi	ru	0.707971	neurocognitive
hi	sah	0.325034	neurocognitive
hi	sk	0.723653	neurocognitive
hi	sq	0.697569	neurocognitive
hi	sv	0.741464	neurocognitive
hi	ta	0.516974	neurocognitive
hi	te	0.552729	neurocognitive
hi	tr	0.764813	neurocognitive
hi	tt	0.557283	neurocognitive
hi	uk	0.717434	neurocognitive
hi	zh	0.556973	neurocognitive
hr	hu	0.639159	neurocognitive
hr	hy	0.741301	neurocognitive
hr	is	0.642933	neurocognitive
hr	it	0.691002	neurocognitive
hr	ja	0.603849	neurocognitive
hr	ka	0.739981	neurocognitive
hr	kk	0.491842	neurocognitive
hr	kn	0.477881	neurocognitive
hr	ko	0.437129	neurocognitive
hr	la	0.460237	neurocognitive
hr	lt	0.709892	neurocognitive
hr	lv	0.702066	neurocognitive
hr	ml	0.725198	neurocognitive
hr	nl	0.775961	neurocognitive
hr	no	0.703269	neurocognitive
hr	pl	0.905569	neurocognitive
hr	pt	0.814365	neurocognitive
hr	ro	0.771227	neurocognitive
hr	ru	0.828227	neurocognitive
hr	sah	0.300907	neurocognitive
hr	sk	0.92437	neurocognitive
hr	sq	0.640042	neurocognitive
hr	sv	0.749671	neurocognitive
hr	ta	0.550559	neurocognitive
hr	te	0.561025	neurocognitive
hr	tr	0.773892	neurocognitive
hr	tt	0.573412	neurocognitive
hr	uk	0.839246	neurocognitive
hr	zh	0.535966	neurocognitive
hu	hy	0.697414	neurocognitive
hu	is	0.667876	neurocognitive
hu	it	0.846218	neurocognitive
hu	ja	0.653748	neurocognitive
hu	ka	0.808019	neurocognitive
hu	kk	0.628333	neurocognitive
hu	kn	0.459946	neurocognitive
hu	ko	0.531636	neurocognitive
hu	la	0.63479	neurocognitive
hu	lt	0.731627	neurocognitive
hu	lv	0.780326	neurocognitive
hu	ml	0.61118	neurocognitive
hu	nl	0.807044	neurocognitive
hu	no	0.680082	neurocognitive
hu	pl	0.793632	neurocognitive
hu	pt	0.745597	neurocognitive
hu	ro	0.781247	neurocognitive
hu	ru	0.848714	neurocognitive
hu	sah	0.38821	neurocognitive
hu	sk	0.714328	neurocognitive
hu	sq	0.720222	neurocognitive
hu	sv	0.727868	neurocognitive
hu	ta	0.598813	neurocognitive
hu	te	0.561493	neurocognitive
hu	tr	0.781022	neurocognitive
hu	tt	0.51718	neurocognitive
hu	uk	0.801897	neurocognitive
hu	zh	0.582258	neurocognitive
hy	is	0.616888	neurocognitive
hy	it	0.688217	neurocognitive
hy	ja	0.640534	neurocognitive
hy	ka	0.722086	neurocognitive
hy	kk	0.60526	neurocognitive
hy	kn	0.362797	neurocognitive
hy	ko	0.52984	neurocognitive
hy	la	0.49564	neurocognitive
hy	lt	0.716256	neurocognitive
hy	lv	0.670817	neurocognitive
hy	ml	0.668029	neurocognitive
hy	nl	0.712799	neurocognitive
hy	no	0.766509	neurocognitive
hy	pl	0.739514	neurocognitive
hy	pt	0.788337	neurocognitive
hy	ro	0.73431	neurocognitive
hy	ru	0.772416	neurocognitive
hy	sah	0.271387	neurocognitive
hy	sk	0.738705	neurocognitive
hy	sq	0.744796	neurocognitive
hy	sv	0.686796	neurocognitive
hy	ta	0.554679	neurocognitive
hy	te	0.581652	neurocognitive
hy	tr	0.825416	neurocognitive
hy	tt	0.47266	neurocognitive
hy	uk	0.762495	neurocognitive
hy	zh	0.588249	neurocognitive
is	it	0.67953	neurocognitive
is	ja	0.565939	neurocognitive
is	ka	0.72624	neurocognitive
is	kk	0.487635	neurocognitive
is	kn	0.413058	neurocognitive
is	ko	0.403952	neurocognitive
is	la	0.542753	neurocognitive
is	lt	0.728114	neurocognitive
is	lv	0.81708	neurocognitive
is	ml	0.594775	neurocognitive
is	nl	0.721729	neurocognitive
is	no	0.794648	neurocognitive
is	pl	0.77148	neurocognitive
is	pt	0.760933	neurocognitive
is	ro	0.725865	neurocognitive
is	ru	0.814613	neurocognitive
is	sah	0.311086	neurocognitive
is	sk	0.712752	neurocognitive
is	sq	0.674118	neurocognitive
is	sv	0.852808	neurocognitive
is	ta	0.492817	neurocognitive
is	te	0.498524	neurocognitive
is	tr	0.700319	neurocognitive
is	tt	0.524898	neurocognitive
is	uk	0.75062	neurocognitive
is	zh	0.517701	neurocognitive
it	ja	0.688434	neurocognitive
it	ka	0.718173	neurocognitive
it	kk	0.650146	neurocognitive
it	kn	0.366908	neurocognitive
it	ko	0.475519	neurocognitive
it	la	0.600725	neurocognitive
it	lt	0.791522	neurocognitive
it	lv	0.776515	neurocognitive
it	ml	0.652209	neurocognitive
it	nl	0.804036	neurocognitive
it	no	0.781798	neurocognitive
it	pl	0.831144	neurocognitive
it	pt	1.04129	neurocognitive
it	ro	0.96695	neurocognitive
it	ru	0.938836	neurocognitive
it	sah	0.339067	neurocognitive
it	sk	0.732042	neurocognitive
it	sq	0.794852	neurocognitive
it	sv	0.781731	neurocognitive
it	ta	0.600898	neurocognitive
it	te	0.53318	neurocognitive
it	tr	0.756071	neurocognitive
it	tt	0.455473	neurocognitive
it	uk	0.867952	neurocognitive
it	zh	0.633769	neurocognitive
ja	ka	0.647221	neurocognitive
ja	kk	0.542813	neurocognitive
ja	kn	0.376283	neurocognitive
ja	ko	0.464667	neurocognitive
ja	la	0.464833	neurocognitive
ja	lt	0.675622	neurocognitive
ja	lv	0.703792	neurocognitive
ja	ml	0.613674	neurocognitive
ja	nl	0.728587	neurocognitive
ja	no	0.653642	neurocognitive
ja	pl	0.753096	neurocognitive
ja	pt	0.724301	neurocognitive
ja	ro	0.658231	neurocognitive
ja	ru	0.765151	neurocognitive
ja	sah	0.305333	neurocognitive
ja	sk	0.626684	neurocognitive
ja	sq	0.629936	neurocognitive
ja	sv	0.659571	neurocognitive
ja	ta	0.530664	neurocognitive
ja	te	0.49915	neurocognitive
ja	tr	0.788727	neurocognitive
ja	tt	0.483129	neurocognitive
ja	uk	0.728721	neurocognitive
ja	zh	0.630792	neurocognitive
ka	kk	0.561587	neurocognitive
ka	kn	0.513421	neurocognitive
ka	ko	0.433831	neurocognitive
ka	la	0.534045	neurocognitive
ka	lt	0.718022	neurocognitive
ka	lv	0.804871	neurocognitive
ka	ml	0.665157	neurocognitive
ka	nl	0.772305	neurocognitive
ka	no	0.734826	neurocognitive
ka	pl	0.80574	neurocognitive
ka	pt	0.722092	neurocognitive
ka	ro	0.793542	neurocognitive
ka	ru	0.815885	neurocognitive
ka	sah	0.340927	neurocognitive
ka	sk	0.767474	neurocognitive
ka	sq	0.738885	neurocognitive
ka	sv	0.793973	neurocognitive
ka	ta	0.567796	neurocognitive
ka	te	0.565416	neurocognitive
ka	tr	0.80062	neurocognitive
ka	tt	0.636276	neurocognitive
ka	uk	0.778929	neurocognitive
ka	zh	0.54548	neurocognitive
kk	kn	0.385505	neurocognitive
kk	ko	0.509995	neurocognitive
kk	la	0.552993	neurocognitive
kk	lt	0.562409	neurocognitive
kk	lv	0.525797	neurocognitive
kk	ml	0.466866	neurocognitive
kk	nl	0.501533	neurocognitive
kk	no	0.548737	neurocognitive
kk	pl	0.572335	neurocognitive
kk	pt	0.631307	neurocognitive
kk	ro	0.603299	neurocognitive
kk	ru	0.672519	neurocognitive
kk	sah	0.384719	neurocognitive
kk	sk	0.507076	neurocognitive
kk	sq	0.600797	neurocognitive
kk	sv	0.472112	neurocognitive
kk	ta	0.570008	neurocognitive
kk	te	0.475702	neurocognitive
kk	tr	0.620931	neurocognitive
kk	tt	0.449936	neurocognitive
kk	uk	0.60584	neurocognitive
kk	zh	0.488393	neurocognitive
kn	ko	0.282474	neurocognitive
kn	la	0.319994	neurocognitive
kn	lt	0.362779	neurocognitive
kn	lv	0.516195	neurocognitive
kn	ml	0.484463	neurocognitive
kn	nl	0.52836	neurocognitive
kn	no	0.343412	neurocognitive
kn	pl	0.497686	neurocognitive
kn	pt	0.476379	neurocognitive
kn	ro	0.435504	neurocognitive
kn	ru	0.43353	neurocognitive
kn	sah	0.370193	neurocognitive
kn	sk	0.498597	neurocognitive
kn	sq	0.413935	neurocognitive
kn	sv	0.435068	neurocognitive
kn	ta	0.529714	neurocognitive
kn	te	0.36897	neurocognitive
kn	tr	0.478423	neurocognitive
kn	tt	0.607938	neurocognitive
kn	uk	0.395676	neurocognitive
kn	zh	0.39961	neurocognitive
ko	la	0.310279	neurocognitive
ko	lt	0.407486	neurocognitive
ko	lv	0.389288	neurocognitive
ko	ml	0.453139	neurocognitive
ko	nl	0.435227	neurocognitive
ko	no	0.439838	neurocognitive
ko	pl	0.46223	neurocognitive
ko	pt	0.490715	neurocognitive
ko	ro	0.458332	neurocognitive
ko	ru	0.509375	neurocognitive
ko	sah	0.206591	neurocognitive
ko	sk	0.454071	neurocognitive
ko	sq	0.45856	neurocognitive
ko	sv	0.381843	neurocognitive
ko	ta	0.433258	neurocognitive
ko	te	0.401515	neurocognitive
ko	tr	0.571618	neurocognitive
ko	tt	0.290787	neurocognitive
ko	uk	0.469158	neurocognitive
ko	zh	0.42764	neurocognitive
la	lt	0.650942	neurocognitive
la	lv	0.659239	neurocognitive
la	ml	0.460691	neurocognitive
la	nl	0.474152	neurocognitive
la	no	0.459613	neurocognitive
la	pl	0.615865	neurocognitive
la	pt	0.588938	neurocognitive
la	ro	0.537409	neurocognitive
la	ru	0.708836	neurocognitive
la	sah	0.395586	neurocognitive
la	sk	0.469857	neurocognitive
la	sq	0.644208	neurocognitive
la	sv	0.456909	neurocognitive
la	ta	0.391402	neurocognitive
la	te	0.412547	neurocognitive
la	tr	0.513856	neurocognitive
la	tt	0.37697	neurocognitive
la	uk	0.656933	neurocognitive
la	zh	0.369423	neurocognitive
lt	lv	1.02941	neurocognitive
lt	ml	0.623036	neurocognitive
lt	nl	0.763853	neurocognitive
lt	no	0.789165	neurocognitive
lt	pl	0.987824	neurocognitive
lt	pt	0.83573	neurocognitive
lt	ro	0.77406	neurocognitive
lt	ru	0.96713	neurocognitive
lt	sah	0.351512	neurocognitive
lt	sk	0.815576	neurocognitive
lt	sq	0.758977	neurocognitive
lt	sv	0.773857	neurocognitive
lt	ta	0.487567	neurocognitive
lt	te	0.517647	neurocognitive
lt	tr	0.679666	neurocognitive
lt	tt	0.509351	neurocognitive
lt	uk	1.05885	neurocognitive
lt	zh	0.551226	neurocognitive
lv	ml	0.685461	neurocognitive
lv	nl	0.845067	neurocognitive
lv	no	0.792796	neurocognitive
lv	pl	1.01139	neurocognitive
lv	pt	0.886517	neurocognitive
lv	ro	0.794672	neurocognitive
lv	ru	0.993002	neurocognitive
lv	sah	0.381868	neurocognitive
lv	sk	0.819216	neurocognitive
lv	sq	0.761808	neurocognitive
lv	sv	0.860831	neurocognitive
lv	ta	0.502209	neurocognitive
lv	te	0.567749	neurocognitive
lv	tr	0.735875	neurocognitive
lv	tt	0.646531	neurocognitive
lv	uk	0.968624	neurocognitive
lv	zh	0.57397	neurocognitive
ml	nl	0.716951	neurocognitive
ml	no	0.592097	neurocognitive
ml	pl	0.795557	neurocognitive
ml	pt	0.763996	neurocognitive
ml	ro	0.670474	neurocognitive
ml	ru	0.734694	neurocognitive
ml	sah	0.31386	neurocognitive
ml	sk	0.776982	neurocognitive
ml	sq	0.597536	neurocognitive
ml	sv	0.633736	neurocognitive
ml	ta	0.661375	neurocognitive
ml	te	0.533336	neurocognitive
ml	tr	0.834039	neurocognitive
ml	tt	0.526409	neurocognitive
ml	uk	0.725641	neurocognitive
ml	zh	0.543365	neurocognitive
nl	no	0.835231	neurocognitive
nl	pl	0.903595	neurocognitive
nl	pt	0.939961	neurocognitive
nl	ro	0.914706	neurocognitive
nl	ru	0.862153	neurocognitive
nl	sah	0.349885	neurocognitive
nl	sk	0.86907	neurocognitive
nl	sq	0.733787	neurocognitive
nl	sv	0.968221	neurocognitive
nl	ta	0.579176	neurocognitive
nl	te	0.60175	neurocognitive
nl	tr	0.836162	neurocognitive
nl	tt	0.642429	neurocognitive
nl	uk	0.833579	neurocognitive
nl	zh	0.624437	neurocognitive
no	pl	0.777302	neurocognitive
no	pt	0.901116	neurocognitive
no	ro	0.841238	neurocognitive
no	ru	0.816037	neurocognitive
no	sah	0.257944	neurocognitive
no	sk	0.800536	neurocognitive
no	sq	0.768769	neurocognitive
no	sv	1.18241	neurocognitive
no	ta	0.54628	neurocognitive
no	te	0.584352	neurocognitive
no	tr	0.751373	neurocognitive
no	tt	0.500728	neurocognitive
no	uk	0.781013	neurocognitive
no	zh	0.622367	neurocognitive
pl	pt	0.947929	neurocognitive
pl	ro	0.84426	neurocognitive
pl	ru	1.17415	neurocognitive
pl	sah	0.353402	neurocognitive
pl	sk	1.0229	neurocognitive
pl	sq	0.77218	neurocognitive
pl	sv	0.861763	neurocognitive
pl	ta	0.565258	neurocognitive
pl	te	0.575758	neurocognitive
pl	tr	0.889109	neurocognitive
pl	tt	0.60837	neurocognitive
pl	uk	1.20196	neurocognitive
pl	zh	0.588162	neurocognitive
pt	ro	1.02579	neurocognitive
pt	ru	0.966162	neurocognitive
pt	sah	0.367197	neurocognitive
pt	sk	0.925144	neurocognitive
pt	sq	0.841568	neurocognitive
pt	sv	0.904287	neurocognitive
pt	ta	0.611599	neurocognitive
pt	te	0.616432	neurocognitive
pt	tr	0.857785	neurocognitive
pt	tt	0.588984	neurocognitive
pt	uk	0.912959	neurocognitive
pt	zh	0.65262	neurocognitive
ro	ru	0.905378	neurocognitive
ro	sah	0.328654	neurocognitive
ro	sk	0.857721	neurocognitive
ro	sq	0.804844	neurocognitive
ro	sv	0.898369	neurocognitive
ro	ta	0.574673	neurocognitive
ro	te	0.562428	neurocognitive
ro	tr	0.795721	neurocognitive
ro	tt	0.562796	neurocognitive
ro	uk	0.879166	neurocognitive
ro	zh	0.604179	neurocognitive
ru	sah	0.376696	neurocognitive
ru	sk	0.919821	neurocognitive
ru	sq	0.834683	neurocognitive
ru	sv	0.865057	neurocognitive
ru	ta	0.614822	neurocognitive
ru	te	0.585068	neurocognitive
ru	tr	0.879468	neurocognitive
ru	tt	0.544621	neurocognitive
ru	uk	1.34951	neurocognitive
ru	zh	0.627578	neurocognitive
sah	sk	0.308438	neurocognitive
sah	sq	0.347286	neurocognitive
sah	sv	0.287214	neurocognitive
sah	ta	0.378131	neurocognitive
sah	te	0.239899	neurocognitive
sah	tr	0.339721	neurocognitive
sah	tt	0.417802	neurocognitive
sah	uk	0.318695	neurocognitive
sah	zh	0.256678	neurocognitive
sk	sq	0.696918	neurocognitive
sk	sv	0.859778	neurocognitive
sk	ta	0.581248	neurocognitive
sk	te	0.590076	neurocognitive
sk	tr	0.811095	neurocognitive
sk	tt	0.638205	neurocognitive
sk	uk	0.99079	neurocognitive
sk	zh	0.589251	neurocognitive
sq	sv	0.733296	neurocognitive
sq	ta	0.550537	neurocognitive
sq	te	0.563615	neurocognitive
sq	tr	0.763138	neurocognitive
sq	tt	0.498845	neurocognitive
sq	uk	0.790226	neurocognitive
sq	zh	0.559901	neurocognitive
sv	ta	0.536181	neurocognitive
sv	te	0.598043	neurocognitive
sv	tr	0.805768	neurocognitive
sv	tt	0.613856	neurocognitive
sv	uk	0.820685	neurocognitive
sv	zh	0.602083	neurocognitive
ta	te	0.45562	neurocognitive
ta	tr	0.655155	neurocognitive
ta	tt	0.470997	neurocognitive
ta	uk	0.520067	neurocognitive
ta	zh	0.474806	neurocognitive
te	tr	0.592336	neurocognitive
te	tt	0.441297	neurocognitive
te	uk	0.582039	neurocognitive
te	zh	0.454854	neurocognitive
tr	tt	0.560287	neurocognitive
tr	uk	0.788878	neurocognitive
tr	zh	0.606026	neurocognitive
tt	uk	0.523188	neurocognitive
tt	zh	0.450537	neurocognitive
uk	zh	0.564057	neurocognitive
ar	az	0.283858	global_distributed
ar	ba	0.195382	global_distributed
ar	be	0.278197	global_distributed
ar	bg	0.368409	global_distributed
ar	bn	0.276236	global_distributed
ar	br	0.194222	global_distributed
ar	ca	0.351784	global_distributed
ar	cs	0.387811	global_distributed
ar	cy	0.219507	global_distributed
ar	da	0.344331	global_distributed
ar	de	0.32782	global_distributed
ar	el	0.369626	global_distributed
ar	en	0.37815	global_distributed
ar	es	0.441007	global_distributed
ar	et	0.34139	global_distributed
ar	eu	0.271734	global_distributed
ar	fa	0.382071	global_distributed
ar	fi	0.396006	global_distributed
ar	fr	0.406084	global_distributed
ar	ga	0.165746	global_distributed
ar	he	0.272984	global_distributed
ar	hi	0.307611	global_distributed
ar	hr	0.302915	global_distributed
ar	hu	0.360092	global_distributed
ar	hy	0.3176	global_distributed
ar	is	0.285643	global_distributed
ar	it	0.401702	global_distributed
ar	ja	0.355057	global_distributed
ar	ka	0.297047	global_distributed
ar	kk	0.258693	global_distributed
ar	kn	0.188314	global_distributed
ar	ko	0.223209	global_distributed
ar	la	0.195453	global_distributed
ar	lt	0.339953	global_distributed
ar	lv	0.341839	global_distributed
ar	ml	0.322465	global_distributed
ar	nl	0.375955	global_distributed
ar	no	0.319768	global_distributed
ar	pl	0.379158	global_distributed
ar	pt	0.41809	global_distributed
ar	ro	0.391369	global_distributed
ar	ru	0.38851	global_distributed
ar	sah	0.148729	global_distributed
ar	sk	0.35081	global_distributed
ar	sq	0.309148	global_distributed
ar	sv	0.350413	global_distributed
ar	ta	0.253537	global_distributed
ar	te	0.187868	global_distributed
ar	tr	0.394465	global_distributed
ar	tt	0.241451	global_distributed
ar	uk	0.357458	global_distributed
ar	zh	0.266631	global_distributed
az	ba	0.391364	global_distributed
az	be	0.478003	global_distributed
az	bg	0.47143	global_distributed
az	bn	0.268705	global_distributed
az	br	0.253786	global_distributed
az	ca	0.459314	global_distributed
az	cs	0.494559	global_distributed
az	cy	0.288674	global_distributed
az	da	0.389008	global_distributed
az	de	0.428626	global_distributed
az	el	0.509126	global_distributed
az	en	0.402033	global_distributed
az	es	0.548049	global_distributed
az	et	0.513987	global_distributed
az	eu	0.349409	global_distributed
az	fa	0.426837	global_distributed
az	fi	0.520553	global_distributed
az	fr	0.520573	global_distributed
az	ga	0.187591	global_distributed
az	he	0.218589	global_distributed
az	hi	0.462249	global_distributed
az	hr	0.47852	global_distributed
az	hu	0.453425	global_distributed
az	hy	0.423342	global_distributed
az	is	0.360268	global_distributed
az	it	0.498008	global_distributed
az	ja	0.455906	global_distributed
az	ka	0.443671	global_distributed
az	kk	0.434454	global_distributed
az	kn	0.194429	global_distributed
az	ko	0.246958	global_distributed
az	la	0.352719	global_distributed
az	lt	0.493195	global_distributed
az	lv	0.504362	global_distributed
az	ml	0.449898	global_distributed
az	nl	0.440242	global_distributed
az	no	0.3882	global_distributed
az	pl	0.518143	global_distributed
az	pt	0.51253	global_distributed
az	ro	0.464598	global_distributed
az	ru	0.497731	global_distributed
az	sah	0.170318	global_distributed
az	sk	0.488303	global_distributed
az	sq	0.405375	global_distributed
az	sv	0.397727	global_distributed
az	ta	0.246408	global_distributed
az	te	0.230916	global_distributed
az	tr	0.772282	global_distributed
az	tt	0.375216	global_distributed
az	uk	0.507615	global_distributed
az	zh	0.282334	global_distributed
ba	be	0.33065	global_distributed
ba	bg	0.288651	global_distributed
ba	bn	0.202688	global_distributed
ba	br	0.191634	global_distributed
ba	ca	0.270134	global_distributed
ba	cs	0.304879	global_distributed
ba	cy	0.230007	global_distributed
ba	da	0.252339	global_distributed
ba	de	0.255645	global_distributed
ba	el	0.291674	global_distributed
ba	en	0.300448	global_distributed
ba	es	0.332472	global_distributed
ba	et	0.31325	global_distributed
ba	eu	0.240036	global_distributed
ba	fa	0.281565	global_distributed
ba	fi	0.291247	global_distributed
ba	fr	0.309678	global_distributed
ba	ga	0.166658	global_distributed
ba	he	0.155761	global_distributed
ba	hi	0.28645	global_distributed
ba	hr	0.308968	global_distributed
ba	hu	0.27999	global_distributed
ba	hy	0.296518	global_distributed
ba	is	0.252139	global_distributed
ba	it	0.291821	global_distributed
ba	ja	0.270821	global_distributed
ba	ka	0.283303	global_distributed
ba	kk	0.349356	global_distributed
ba	kn	0.153451	global_distributed
ba	ko	0.168619	global_distributed
ba	la	0.229863	global_distributed
ba	lt	0.282155	global_distributed
ba	lv	0.297645	global_distributed
ba	ml	0.292001	global_distributed
ba	nl	0.279311	global_distributed
ba	no	0.262047	global_distributed
ba	pl	0.294895	global_distributed
ba	pt	0.302064	global_distributed
ba	ro	0.291023	global_distributed
ba	ru	0.310564	global_distributed
ba	sah	0.18102	global_distributed
ba	sk	0.301883	global_distributed
ba	sq	0.271643	global_distributed
ba	sv	0.261338	global_distributed
ba	ta	0.177913	global_distributed
ba	te	0.177197	global_distributed
ba	tr	0.38325	global_distributed
ba	tt	0.451051	global_distributed
ba	uk	0.303826	global_distributed
ba	zh	0.222666	global_distributed
be	bg	0.598932	global_distributed
be	bn	0.270152	global_distributed
be	br	0.30133	global_distributed
be	ca	0.522372	global_distributed
be	cs	0.639225	global_distributed
be	cy	0.343594	global_distributed
be	da	0.435703	global_distributed
be	de	0.482935	global_distributed
be	el	0.554297	global_distributed
be	en	0.420134	global_distributed
be	es	0.605381	global_distributed
be	et	0.615234	global_distributed
be	eu	0.412998	global_distributed
be	fa	0.402897	global_distributed
be	fi	0.583383	global_distributed
be	fr	0.558101	global_distributed
be	ga	0.202882	global_distributed
be	he	0.224909	global_distributed
be	hi	0.458945	global_distributed
be	hr	0.675748	global_distributed
be	hu	0.469164	global_distributed
be	hy	0.477068	global_distributed
be	is	0.404619	global_distributed
be	it	0.558215	global_distributed
be	ja	0.471655	global_distributed
be	ka	0.463838	global_distributed
be	kk	0.349005	global_distributed
be	kn	0.186285	global_distributed
be	ko	0.256731	global_distributed
be	la	0.403383	global_distributed
be	lt	0.612973	global_distributed
be	lv	0.599759	global_distributed
be	ml	0.484378	global_distributed
be	nl	0.476178	global_distributed
be	no	0.42512	global_distributed
be	pl	0.676314	global_distributed
be	pt	0.56443	global_distributed
be	ro	0.505197	global_distributed
be	ru	0.728457	global_distributed
be	sah	0.154953	global_distributed
be	sk	0.665229	global_distributed
be	sq	0.460591	global_distributed
be	sv	0.43679	global_distributed
be	ta	0.25434	global_distributed
be	te	0.245251	global_distributed
be	tr	0.550277	global_distributed
be	tt	0.324287	global_distributed
be	uk	0.775307	global_distributed
be	zh	0.292612	global_distributed
bg	bn	0.342737	global_distributed
bg	br	0.268895	global_distributed
bg	ca	0.603415	global_distributed
bg	cs	0.754969	global_distributed
bg	cy	0.317251	global_distributed
bg	da	0.559645	global_distributed
bg	de	0.591177	global_distributed
bg	el	0.682672	global_distributed
bg	en	0.543788	global_distributed
bg	es	0.727277	global_distributed
bg	et	0.644661	global_distributed
bg	eu	0.431779	global_distributed
bg	fa	0.473629	global_distributed
bg	fi	0.6753	global_distributed
bg	fr	0.694015	global_distributed
bg	ga	0.216502	global_distributed
bg	he	0.316689	global_distributed
bg	hi	0.517049	global_distributed
bg	hr	0.682794	global_distributed
bg	hu	0.57995	global_distributed
bg	hy	0.507626	global_distributed
bg	is	0.467627	global_distributed
bg	it	0.673613	global_distributed
bg	ja	0.563399	global_distributed
bg	ka	0.492844	global_distributed
bg	kk	0.385114	global_distributed
bg	kn	0.25457	global_distributed
bg	ko	0.316342	global_distributed
bg	la	0.398265	global_distributed
bg	lt	0.674016	global_distributed
bg	lv	0.667042	global_distributed
bg	ml	0.535287	global_distributed
bg	nl	0.609194	global_distributed
bg	no	0.542022	global_distributed
bg	pl	0.756932	global_distributed
bg	pt	0.678516	global_distributed
bg	ro	0.668933	global_distributed
bg	ru	0.778035	global_distributed
bg	sah	0.190581	global_distributed
bg	sk	0.727974	global_distributed
bg	sq	0.519254	global_distributed
bg	sv	0.566137	global_distributed
bg	ta	0.33122	global_distributed
bg	te	0.283303	global_distributed
bg	tr	0.628264	global_distributed
bg	tt	0.340703	global_distributed
bg	uk	0.739456	global_distributed
bg	zh	0.384794	global_distributed
bn	br	0.202795	global_distributed
bn	ca	0.32629	global_distributed
bn	cs	0.340304	global_distributed
bn	cy	0.216061	global_distributed
bn	da	0.331888	global_distributed
bn	de	0.290179	global_distributed
bn	el	0.32857	global_distributed
bn	en	0.389013	global_distributed
bn	es	0.391459	global_distributed
bn	et	0.342119	global_distributed
bn	eu	0.28913	global_distributed
bn	fa	0.338	global_distributed
bn	fi	0.344741	global_distributed
bn	fr	0.370072	global_distributed
bn	ga	0.187835	global_distributed
bn	he	0.214264	global_distributed
bn	hi	0.393248	global_distributed
bn	hr	0.317269	global_distributed
bn	hu	0.329046	global_distributed
bn	hy	0.297199	global_distributed
bn	is	0.27693	global_distributed
bn	it	0.362976	global_distributed
bn	ja	0.333519	global_distributed
bn	ka	0.294902	global_distributed
bn	kk	0.250753	global_distributed
bn	kn	0.212521	global_distributed
bn	ko	0.187316	global_distributed
bn	la	0.186686	global_distributed
bn	lt	0.302487	global_distributed
bn	lv	0.315869	global_distributed
bn	ml	0.328657	global_distributed
bn	nl	0.363126	global_distributed
bn	no	0.326139	global_distributed
bn	pl	0.332276	global_distributed
bn	pt	0.383931	global_distributed
bn	ro	0.358581	global_distributed
bn	ru	0.333384	global_distributed
bn	sah	0.144574	global_distributed
bn	sk	0.329883	global_distributed
bn	sq	0.319757	global_distributed
bn	sv	0.317296	global_distributed
bn	ta	0.288757	global_distributed
bn	te	0.213996	global_distributed
bn	tr	0.355088	global_distributed
bn	tt	0.25045	global_distributed
bn	uk	0.302023	global_distributed
bn	zh	0.274101	global_distributed
br	ca	0.313291	global_distributed
br	cs	0.270561	global_distributed
br	cy	0.3048	global_distributed
br	da	0.252538	global_distributed
br	de	0.240615	global_distributed
br	el	0.24392	global_distributed
br	en	0.277114	global_distributed
br	es	0.332289	global_distributed
br	et	0.269043	global_distributed
br	eu	0.268022	global_distributed
br	fa	0.27016	global_distributed
br	fi	0.274293	global_distributed
br	fr	0.321047	global_distributed
br	ga	0.164999	global_distributed
br	he	0.148459	global_distributed
br	hi	0.265164	global_distributed
br	hr	0.283105	global_distributed
br	hu	0.249457	global_distributed
br	hy	0.244691	global_distributed
br	is	0.233956	global_distributed
br	it	0.32726	global_distributed
br	ja	0.229073	global_distributed
br	ka	0.25547	global_distributed
br	kk	0.205772	global_distributed
br	kn	0.125924	global_distributed
br	ko	0.156974	global_distributed
br	la	0.219767	global_distributed
br	lt	0.250973	global_distributed
br	lv	0.259518	global_distributed
br	ml	0.231884	global_distributed
br	nl	0.297405	global_distributed
br	no	0.234339	global_distributed
br	pl	0.272108	global_distributed
br	pt	0.317841	global_distributed
br	ro	0.280721	global_distributed
br	ru	0.269262	global_distributed
br	sah	0.103753	global_distributed
br	sk	0.28601	global_distributed
br	sq	0.259833	global_distributed
br	sv	0.23074	global_distributed
br	ta	0.162371	global_distributed
br	te	0.15084	global_distributed
br	tr	0.270677	global_distributed
br	tt	0.217337	global_distributed
br	uk	0.270843	global_distributed
br	zh	0.185222	global_distributed
ca	cs	0.603348	global_distributed
ca	cy	0.373636	global_distributed
ca	da	0.522851	global_distributed
ca	de	0.523344	global_distributed
ca	el	0.601908	global_distributed
ca	en	0.51247	global_distributed
ca	es	0.879725	global_distributed
ca	et	0.577928	global_distributed
ca	eu	0.481966	global_distributed
ca	fa	0.453762	global_distributed
ca	fi	0.605743	global_distributed
ca	fr	0.794145	global_distributed
ca	ga	0.203083	global_distributed
ca	he	0.30011	global_distributed
ca	hi	0.503883	global_distributed
ca	hr	0.5676	global_distributed
ca	hu	0.504343	global_distributed
ca	hy	0.462852	global_distributed
ca	is	0.454128	global_distributed
ca	it	0.79353	global_distributed
ca	ja	0.523987	global_distributed
ca	ka	0.449727	global_distributed
ca	kk	0.357446	global_distributed
ca	kn	0.220376	global_distributed
ca	ko	0.264276	global_distributed
ca	la	0.36052	global_distributed
ca	lt	0.585828	global_distributed
ca	lv	0.571515	global_distributed
ca	ml	0.473961	global_distributed
ca	nl	0.628561	global_distributed
ca	no	0.498715	global_distributed
ca	pl	0.595608	global_distributed
ca	pt	0.780967	global_distributed
ca	ro	0.664664	global_distributed
ca	ru	0.588892	global_distributed
ca	sah	0.145992	global_distributed
ca	sk	0.590731	global_distributed
ca	sq	0.462335	global_distributed
ca	sv	0.527423	global_distributed
ca	ta	0.283564	global_distributed
ca	te	0.272364	global_distributed
ca	tr	0.563448	global_distributed
ca	tt	0.314646	global_distributed
ca	uk	0.595276	global_distributed
ca	zh	0.354291	global_distributed
cs	cy	0.313577	global_distributed
cs	da	0.578017	global_distributed
cs	de	0.656371	global_distributed
cs	el	0.698755	global_distributed
cs	en	0.559896	global_distributed
cs	es	0.769248	global_distributed
cs	et	0.697825	global_distributed
cs	eu	0.435959	global_distributed
cs	fa	0.489713	global_distributed
cs	fi	0.776699	global_distributed
cs	fr	0.717136	global_distributed
cs	ga	0.203445	global_distributed
cs	he	0.322857	global_distributed
cs	hi	0.508126	global_distributed
cs	hr	0.708711	global_distributed
cs	hu	0.639646	global_distributed
cs	hy	0.520153	global_distributed
cs	is	0.488889	global_distributed
cs	it	0.687227	global_distributed
cs	ja	0.610492	global_distributed
cs	ka	0.511005	global_distributed
cs	kk	0.401387	global_distributed
cs	kn	0.247089	global_distributed
cs	ko	0.333745	global_distributed
cs	la	0.410528	global_distributed
cs	lt	0.739229	global_distributed
cs	lv	0.715299	global_distributed
cs	ml	0.544085	global_distributed
cs	nl	0.649407	global_distributed
cs	no	0.544067	global_distributed
cs	pl	0.920901	global_distributed
cs	pt	0.702223	global_distributed
cs	ro	0.653225	global_distributed
cs	ru	0.879516	global_distributed
cs	sah	0.199434	global_distributed
cs	sk	1.01154	global_distributed
cs	sq	0.496471	global_distributed
cs	sv	0.586814	global_distributed
cs	ta	0.332099	global_distributed
cs	te	0.288524	global_distributed
cs	tr	0.696522	global_distributed
cs	tt	0.34412	global_distributed
cs	uk	0.85018	global_distributed
cs	zh	0.391066	global_distributed
cy	da	0.310106	global_distributed
cy	de	0.284324	global_distributed
cy	el	0.276845	global_distributed
cy	en	0.371776	global_distributed
cy	es	0.369551	global_distributed
cy	et	0.321033	global_distributed
cy	eu	0.307367	global_distributed
cy	fa	0.305483	global_distributed
cy	fi	0.298617	global_distributed
cy	fr	0.346217	global_distributed
cy	ga	0.20031	global_distributed
cy	he	0.1804	global_distributed
cy	hi	0.312901	global_distributed
cy	hr	0.332177	global_distributed
cy	hu	0.291108	global_distributed
cy	hy	0.293297	global_distributed
cy	is	0.274929	global_distributed
cy	it	0.348007	global_distributed
cy	ja	0.270527	global_distributed
cy	ka	0.285517	global_distributed
cy	kk	0.251265	global_distributed
cy	kn	0.17338	global_distributed
cy	ko	0.167855	global_distributed
cy	la	0.224516	global_distributed
cy	lt	0.300047	global_distributed
cy	lv	0.310649	global_distributed
cy	ml	0.284297	global_distributed
cy	nl	0.331746	global_distributed
cy	no	0.30747	global_distributed
cy	pl	0.299475	global_distributed
cy	pt	0.355592	global_distributed
cy	ro	0.356068	global_distributed
cy	ru	0.305877	global_distributed
cy	sah	0.122694	global_distributed
cy	sk	0.330495	global_distributed
cy	sq	0.292582	global_distributed
cy	sv	0.296423	global_distributed
cy	ta	0.199366	global_distributed
cy	te	0.173886	global_distributed
cy	tr	0.311219	global_distributed
cy	tt	0.238632	global_distributed
cy	uk	0.299953	global_distributed
cy	zh	0.221523	global_distributed
da	de	0.544262	global_distributed
da	el	0.514231	global_distributed
da	en	0.545764	global_distributed
da	es	0.624026	global_distributed
da	et	0.535434	global_distributed
da	eu	0.384805	global_distributed
da	fa	0.448637	global_distributed
da	fi	0.590344	global_distributed
da	fr	0.601131	global_distributed
da	ga	0.19567	global_distributed
da	he	0.287013	global_distributed
da	hi	0.467038	global_distributed
da	hr	0.48251	global_distributed
da	hu	0.510882	global_distributed
da	hy	0.417917	global_distributed
da	is	0.487231	global_distributed
da	it	0.603943	global_distributed
da	ja	0.490632	global_distributed
da	ka	0.390308	global_distributed
da	kk	0.340822	global_distributed
da	kn	0.249241	global_distributed
da	ko	0.252487	global_distributed
da	la	0.297678	global_distributed
da	lt	0.524441	global_distributed
da	lv	0.519796	global_distributed
da	ml	0.434876	global_distributed
da	nl	0.636048	global_distributed
da	no	1.00011	global_distributed
da	pl	0.566744	global_distributed
da	pt	0.612038	global_distributed
da	ro	0.561515	global_distributed
da	ru	0.552318	global_distributed
da	sah	0.174679	global_distributed
da	sk	0.546741	global_distributed
da	sq	0.42501	global_distributed
da	sv	0.847221	global_distributed
da	ta	0.303598	global_distributed
da	te	0.269885	global_distributed
da	tr	0.515319	global_distributed
da	tt	0.313139	global_distributed
da	uk	0.52861	global_distributed
da	zh	0.366142	global_distributed
de	el	0.620247	global_distributed
de	en	0.533496	global_distributed
de	es	0.681493	global_distributed
de	et	0.595548	global_distributed
de	eu	0.386666	global_distributed
de	fa	0.414688	global_distributed
de	fi	0.678247	global_distributed
de	fr	0.660934	global_distributed
de	ga	0.197519	global_distributed
de	he	0.281377	global_distributed
de	hi	0.447739	global_distributed
de	hr	0.544349	global_distributed
de	hu	0.558469	global_distributed
de	hy	0.460603	global_distributed
de	is	0.434919	global_distributed
de	it	0.61574	global_distributed
de	ja	0.627511	global_distributed
de	ka	0.415653	global_distributed
de	kk	0.345876	global_distributed
de	kn	0.222731	global_distributed
de	ko	0.349924	global_distributed
de	la	0.378509	global_distributed
de	lt	0.634259	global_distributed
de	lv	0.641639	global_distributed
de	ml	0.490069	global_distributed
de	nl	0.670675	global_distributed
de	no	0.513641	global_distributed
de	pl	0.644166	global_distributed
de	pt	0.61857	global_distributed
de	ro	0.565822	global_distributed
de	ru	0.659128	global_distributed
de	sah	0.175571	global_distributed
de	sk	0.599636	global_distributed
de	sq	0.448822	global_distributed
de	sv	0.560163	global_distributed
de	ta	0.308299	global_distributed
de	te	0.245624	global_distributed
de	tr	0.624589	global_distributed
de	tt	0.291684	global_distributed
de	uk	0.610886	global_distributed
de	zh	0.384123	global_distributed
el	en	0.509336	global_distributed
el	es	0.757997	global_distributed
el	et	0.66968	global_distributed
el	eu	0.420661	global_distributed
el	fa	0.46491	global_distributed
el	fi	0.715008	global_distributed
el	fr	0.707535	global_distributed
el	ga	0.209107	global_distributed
el	he	0.305848	global_distributed
el	hi	0.533554	global_distributed
el	hr	0.608525	global_distributed
el	hu	0.581472	global_distributed
el	hy	0.498322	global_distributed
el	is	0.470469	global_distributed
el	it	0.696711	global_distributed
el	ja	0.620416	global_distributed
el	ka	0.487776	global_distributed
el	kk	0.37469	global_distributed
el	kn	0.238425	global_distributed
el	ko	0.345271	global_distributed
el	la	0.446222	global_distributed
el	lt	0.707766	global_distributed
el	lv	0.69519	global_distributed
el	ml	0.563987	global_distributed
el	nl	0.59655	global_distributed
el	no	0.494755	global_distributed
el	pl	0.71396	global_distributed
el	pt	0.706345	global_distributed
el	ro	0.618881	global_distributed
el	ru	0.711384	global_distributed
el	sah	0.189829	global_distributed
el	sk	0.664168	global_distributed
el	sq	0.526753	global_distributed
el	sv	0.546538	global_distributed
el	ta	0.340886	global_distributed
el	te	0.266748	global_distributed
el	tr	0.708421	global_distributed
el	tt	0.331596	global_distributed
el	uk	0.682298	global_distributed
el	zh	0.360394	global_distributed
en	es	0.677588	global_distributed
en	et	0.514775	global_distributed
en	eu	0.411484	global_distributed
en	fa	0.502528	global_distributed
en	fi	0.532272	global_distributed
en	fr	0.64621	global_distributed
en	ga	0.275851	global_distributed
en	he	0.302903	global_distributed
en	hi	0.48601	global_distributed
en	hr	0.479213	global_distributed
en	hu	0.507332	global_distributed
en	hy	0.43877	global_distributed
en	is	0.451869	global_distributed
en	it	0.615288	global_distributed
en	ja	0.528652	global_distributed
en	ka	0.41422	global_distributed
en	kk	0.361101	global_distributed
en	kn	0.288262	global_distributed
en	ko	0.302528	global_distributed
en	la	0.297052	global_distributed
en	lt	0.486254	global_distributed
en	lv	0.502334	global_distributed
en	ml	0.475813	global_distributed
[truncated: 3,360 more rows]

## Sheet: Figure2b_right
model	mean_ilc		iteration	FisherZr	model
neurocognitive	0.628184		1	0.348066	random_word
global_distributed	0.421539		2	0.322713	random_word
local_distributed	0.326855		3	0.339448	random_word
feature	0.354433		4	0.381767	random_word
			5	0.328645	random_word
			6	0.377709	random_word
			7	0.41967	random_word
			8	0.330091	random_word
			9	0.337054	random_word
			10	0.370386	random_word
			11	0.394431	random_word
			12	0.358719	random_word
			13	0.381218	random_word
			14	0.362014	random_word
			15	0.387363	random_word
			16	0.386786	random_word
			17	0.398945	random_word
			18	0.397661	random_word
			19	0.383744	random_word
			20	0.362911	random_word
			21	0.368989	random_word
			22	0.385208	random_word
			23	0.351354	random_word
			24	0.391724	random_word
			25	0.325854	random_word
			26	0.331666	random_word
			27	0.361037	random_word
			28	0.375263	random_word
			29	0.37447	random_word
			30	0.395177	random_word
			31	0.34804	random_word
			32	0.372567	random_word
			33	0.367597	random_word
			34	0.387167	random_word
			35	0.3822	random_word
			36	0.382584	random_word
			37	0.334539	random_word
			38	0.347475	random_word
			39	0.385439	random_word
			40	0.371084	random_word
			41	0.410601	random_word
			42	0.358788	random_word
			43	0.381732	random_word
			44	0.364525	random_word
			45	0.40762	random_word
			46	0.368732	random_word
			47	0.359992	random_word
			48	0.363747	random_word
			49	0.316974	random_word
			50	0.373883	random_word
			51	0.379894	random_word
			52	0.35026	random_word
			53	0.326872	random_word
			54	0.362221	random_word
			55	0.386933	random_word
			56	0.386014	random_word
			57	0.366265	random_word
			58	0.390775	random_word
			59	0.39764	random_word
			60	0.332281	random_word
			61	0.38194	random_word
			62	0.395728	random_word
			63	0.346295	random_word
			64	0.321618	random_word
			65	0.299896	random_word
			66	0.37144	random_word
			67	0.393388	random_word
			68	0.368765	random_word
			69	0.399673	random_word
			70	0.389674	random_word
			71	0.37935	random_word
			72	0.367732	random_word
			73	0.315578	random_word
			74	0.374569	random_word
			75	0.354982	random_word
			76	0.364865	random_word
			77	0.318101	random_word
			78	0.334328	random_word
			79	0.286296	random_word
			80	0.354478	random_word
			81	0.389626	random_word
			82	0.353423	random_word
			83	0.36332	random_word
			84	0.371866	random_word
			85	0.385859	random_word
			86	0.388152	random_word
			87	0.349211	random_word
			88	0.377475	random_word
			89	0.321584	random_word
			90	0.363969	random_word
			91	0.395858	random_word
			92	0.355325	random_word
			93	0.39462	random_word
			94	0.35686	random_word
			95	0.363674	random_word
			96	0.381675	random_word
			97	0.393251	random_word
			98	0.363178	random_word
			99	0.380213	random_word
			100	0.367704	random_word
			101	0.399632	random_word
			102	0.362543	random_word
			103	0.374591	random_word
			104	0.339252	random_word
			105	0.369599	random_word
			106	0.373887	random_word
			107	0.356679	random_word
			108	0.370613	random_word
			109	0.385571	random_word
			110	0.340852	random_word
			111	0.376656	random_word
			112	0.338598	random_word
			113	0.385973	random_word
			114	0.326474	random_word
			115	0.375595	random_word
			116	0.408303	random_word
			117	0.407015	random_word
			118	0.349978	random_word
			119	0.374979	random_word
			120	0.411309	random_word
			121	0.388465	random_word
			122	0.400259	random_word
			123	0.353093	random_word
			124	0.372316	random_word
			125	0.40518	random_word
			126	0.352733	random_word
			127	0.328518	random_word
			128	0.381026	random_word
			129	0.381596	random_word
			130	0.418963	random_word
			131	0.369137	random_word
			132	0.36564	random_word
			133	0.359655	random_word
			134	0.332488	random_word
			135	0.368359	random_word
			136	0.326764	random_word
			137	0.396614	random_word
			138	0.351309	random_word
			139	0.349586	random_word
			140	0.339225	random_word
			141	0.414131	random_word
			142	0.352246	random_word
			143	0.394284	random_word
			144	0.391182	random_word
			145	0.425269	random_word
			146	0.407911	random_word
			147	0.358119	random_word
			148	0.411028	random_word
			149	0.349593	random_word
			150	0.294577	random_word
			151	0.337957	random_word
			152	0.400005	random_word
			153	0.388923	random_word
			154	0.367292	random_word
			155	0.350124	random_word
			156	0.413341	random_word
			157	0.370908	random_word
			158	0.382858	random_word
			159	0.391856	random_word
			160	0.401511	random_word
			161	0.369026	random_word
			162	0.39135	random_word
			163	0.321064	random_word
			164	0.325522	random_word
			165	0.317546	random_word
			166	0.34925	random_word
			167	0.321739	random_word
			168	0.394982	random_word
			169	0.363415	random_word
			170	0.399763	random_word
			171	0.378149	random_word
			172	0.352946	random_word
			173	0.379726	random_word
			174	0.364182	random_word
			175	0.375814	random_word
			176	0.321148	random_word
			177	0.350882	random_word
			178	0.312603	random_word
			179	0.369502	random_word
			180	0.339884	random_word
			181	0.381102	random_word
			182	0.412143	random_word
			183	0.363925	random_word
			184	0.38151	random_word
			185	0.333053	random_word
			186	0.35215	random_word
			187	0.328935	random_word
			188	0.397807	random_word
			189	0.358602	random_word
			190	0.400807	random_word
			191	0.376242	random_word
			192	0.383249	random_word
			193	0.342254	random_word
			194	0.378378	random_word
			195	0.370518	random_word
			196	0.365009	random_word
			197	0.391045	random_word
			198	0.379631	random_word
			199	0.421015	random_word
			200	0.422543	random_word
			201	0.364188	random_word
			202	0.422301	random_word
			203	0.365476	random_word
			204	NA	random_word
			205	0.418198	random_word
			206	0.383632	random_word
			207	0.380705	random_word
			208	0.349999	random_word
			209	0.322212	random_word
			210	0.376679	random_word
			211	0.391028	random_word
			212	0.32967	random_word
			213	0.396209	random_word
			214	0.378287	random_word
			215	0.358159	random_word
			216	0.353195	random_word
			217	0.372831	random_word
			218	0.356235	random_word
			219	0.362776	random_word
			220	0.39538	random_word
			221	0.383114	random_word
			222	0.333195	random_word
			223	0.343418	random_word
			224	0.366744	random_word
			225	0.352227	random_word
			226	0.358756	random_word
			227	0.408754	random_word
			228	0.359216	random_word
			229	0.376499	random_word
			230	0.368931	random_word
			231	0.406242	random_word
			232	0.385629	random_word
			233	0.36433	random_word
			234	0.388779	random_word
			235	0.429475	random_word
			236	0.353339	random_word
			237	0.38945	random_word
			238	0.400192	random_word
			239	0.32259	random_word
			240	0.370844	random_word
			241	0.375882	random_word
			242	0.398219	random_word
			243	0.411442	random_word
			244	0.379072	random_word
			245	0.364248	random_word
			246	0.368152	random_word
			247	0.33423	random_word
			248	0.322758	random_word
			249	0.309693	random_word
			250	0.391639	random_word
			251	0.393615	random_word
			252	0.404229	random_word
			253	0.404292	random_word
			254	0.360863	random_word
			255	0.361692	random_word
			256	0.320804	random_word
			257	0.35181	random_word
			258	0.358651	random_word
			259	0.388949	random_word
			260	0.386202	random_word
			261	0.328633	random_word
			262	0.351592	random_word
			263	0.373921	random_word
			264	0.373315	random_word
			265	0.402148	random_word
			266	0.363727	random_word
			267	0.358702	random_word
			268	0.426571	random_word
			269	0.406961	random_word
			270	0.424922	random_word
			271	0.309965	random_word
			272	0.386725	random_word
			273	0.363646	random_word
			274	0.385496	random_word
			275	0.375768	random_word
			276	0.366236	random_word
			277	0.383118	random_word
			278	0.402123	random_word
			279	0.368633	random_word
			280	0.358103	random_word
			281	0.297641	random_word
			282	0.3836	random_word
			283	0.336538	random_word
			284	0.394991	random_word
			285	0.390585	random_word
			286	0.340059	random_word
			287	0.383211	random_word
			288	0.309314	random_word
			289	0.431982	random_word
			290	0.392917	random_word
			291	0.36406	random_word
			292	0.403289	random_word
			293	0.388116	random_word
			294	0.331905	random_word
			295	0.365864	random_word
			296	0.373351	random_word
			297	0.332481	random_word
			298	0.429343	random_word
			299	0.358066	random_word
			300	0.354654	random_word
			301	0.364268	random_word
			302	0.33106	random_word
			303	0.367775	random_word
			304	0.378261	random_word
			305	0.422042	random_word
			306	0.403451	random_word
			307	0.368626	random_word
			308	0.391481	random_word
			309	0.385178	random_word
			310	0.427641	random_word
			311	0.368155	random_word
			312	0.398007	random_word
			313	0.379215	random_word
			314	0.337716	random_word
			315	0.331211	random_word
			316	0.331105	random_word
			317	0.379682	random_word
			318	0.340385	random_word
			319	0.366608	random_word
			320	0.347801	random_word
			321	0.350795	random_word
			322	0.36837	random_word
			323	0.395433	random_word
			324	0.391764	random_word
			325	0.421026	random_word
			326	0.3906	random_word
			327	0.384023	random_word
			328	0.39174	random_word
			329	0.371012	random_word
			330	0.368731	random_word
			331	0.357589	random_word
			332	0.376535	random_word
			333	0.374602	random_word
			334	0.362853	random_word
			335	0.336185	random_word
			336	0.37484	random_word
			337	0.362536	random_word
			338	0.320285	random_word
			339	0.358038	random_word
			340	0.392407	random_word
			341	0.355928	random_word
			342	0.376461	random_word
			343	0.330859	random_word
			344	0.336902	random_word
			345	0.385502	random_word
			346	0.360665	random_word
			347	0.319938	random_word
			348	0.334769	random_word
			349	0.430927	random_word
			350	0.424102	random_word
			351	0.31958	random_word
			352	0.364253	random_word
			353	0.359777	random_word
			354	0.368141	random_word
			355	0.372989	random_word
			356	0.355595	random_word
			357	0.352665	random_word
			358	0.353345	random_word
			359	0.402111	random_word
			360	0.380713	random_word
			361	0.387297	random_word
			362	0.404622	random_word
			363	0.376533	random_word
			364	0.338857	random_word
			365	0.381574	random_word
			366	0.362526	random_word
			367	0.370542	random_word
			368	0.35201	random_word
			369	0.355323	random_word
			370	0.30594	random_word
			371	0.360326	random_word
			372	0.386643	random_word
			373	0.389487	random_word
			374	0.363098	random_word
			375	0.355263	random_word
			376	0.381987	random_word
			377	0.363358	random_word
			378	0.362577	random_word
			379	0.338839	random_word
			380	0.381822	random_word
			381	0.34173	random_word
			382	0.375318	random_word
			383	0.37519	random_word
			384	0.427319	random_word
			385	0.306788	random_word
			386	0.398231	random_word
			387	0.409327	random_word
			388	0.369783	random_word
			389	0.335086	random_word
			390	0.345107	random_word
			391	0.327438	random_word
			392	0.330151	random_word
			393	0.361434	random_word
			394	0.371413	random_word
			395	0.319701	random_word
			396	0.345085	random_word
			397	0.330051	random_word
			398	0.404137	random_word
			399	0.37367	random_word
			400	0.358569	random_word
			401	0.408335	random_word
			402	0.353238	random_word
			403	0.422546	random_word
			404	0.381582	random_word
			405	0.283943	random_word
			406	0.378511	random_word
			407	0.370007	random_word
			408	0.415154	random_word
			409	0.352749	random_word
			410	0.329824	random_word
			411	0.377999	random_word
			412	0.310287	random_word
			413	0.353628	random_word
			414	0.369713	random_word
			415	0.279384	random_word
			416	0.379624	random_word
			417	0.340757	random_word
			418	0.391316	random_word
			419	0.401052	random_word
			420	0.368612	random_word
			421	0.420246	random_word
			422	0.346506	random_word
			423	0.354526	random_word
			424	0.357786	random_word
			425	0.35419	random_word
			426	0.420738	random_word
			427	0.39654	random_word
			428	0.376266	random_word
			429	0.388119	random_word
			430	0.37517	random_word
			431	0.380829	random_word
			432	0.364796	random_word
			433	0.340904	random_word
			434	0.370817	random_word
			435	0.344534	random_word
			436	0.388437	random_word
			437	0.377421	random_word
			438	0.39516	random_word
			439	0.404631	random_word
			440	0.318922	random_word
			441	0.353105	random_word
			442	0.410928	random_word
			443	0.376575	random_word
			444	0.352116	random_word
			445	0.398177	random_word
			446	0.413255	random_word
			447	0.360858	random_word
			448	0.380075	random_word
			449	0.323798	random_word
			450	0.362981	random_word
			451	0.387212	random_word
			452	0.374089	random_word
			453	0.418843	random_word
			454	0.299632	random_word
			455	0.323911	random_word
			456	0.358311	random_word
			457	0.382504	random_word
			458	0.399414	random_word
			459	0.398362	random_word
			460	0.3992	random_word
			461	0.306032	random_word
			462	0.400003	random_word
			463	0.365717	random_word
			464	0.370902	random_word
			465	0.357369	random_word
			466	0.36828	random_word
			467	0.344084	random_word
			468	0.376036	random_word
			469	0.347414	random_word
			470	0.41779	random_word
			471	0.345958	random_word
			472	0.392444	random_word
			473	0.376072	random_word
			474	0.355345	random_word
			475	0.401686	random_word
			476	0.352733	random_word
			477	0.438436	random_word
			478	0.389384	random_word
			479	0.366462	random_word
			480	0.380573	random_word
			481	0.374469	random_word
			482	0.364409	random_word
			483	0.365765	random_word
			484	0.345453	random_word
			485	0.367681	random_word
			486	0.360729	random_word
			487	0.36675	random_word
			488	0.377275	random_word
			489	0.375535	random_word
			490	0.43562	random_word
			491	0.433619	random_word
			492	0.41004	random_word
			493	0.364428	random_word
			494	0.311951	random_word
			495	0.382847	random_word
			496	0.378202	random_word
			497	0.3752	random_word
			498	0.368224	random_word
			499	0.389445	random_word
			500	0.415986	random_word
			501	0.368289	random_word
			502	0.367915	random_word
			503	0.320578	random_word
			504	0.415065	random_word
			505	0.358083	random_word
			506	0.382127	random_word
			507	0.349719	random_word
			508	0.410489	random_word
			509	0.359149	random_word
			510	0.395053	random_word
			511	0.355873	random_word
			512	0.324526	random_word
			513	0.397164	random_word
			514	0.373133	random_word
			515	0.406864	random_word
			516	0.369184	random_word
			517	0.378848	random_word
			518	0.407954	random_word
			519	0.38126	random_word
			520	0.369042	random_word
			521	0.33271	random_word
			522	0.403357	random_word
			523	0.369169	random_word
			524	0.394421	random_word
			525	0.358798	random_word
			526	0.382702	random_word
			527	0.405386	random_word
			528	0.361945	random_word
			529	0.371184	random_word
			530	0.386723	random_word
			531	0.340411	random_word
			532	0.338928	random_word
			533	0.382579	random_word
			534	0.374885	random_word
			535	0.431966	random_word
			536	0.39257	random_word
			537	0.374546	random_word
			538	0.386321	random_word
			539	0.321027	random_word
			540	0.360367	random_word
			541	0.358061	random_word
			542	0.3413	random_word
			543	0.372464	random_word
			544	0.39522	random_word
			545	0.341681	random_word
			546	0.377651	random_word
			547	0.295149	random_word
			548	0.369279	random_word
			549	0.355532	random_word
			550	0.363543	random_word
			551	0.386389	random_word
			552	0.311658	random_word
			553	0.376151	random_word
			554	0.372829	random_word
			555	0.382749	random_word
			556	0.355553	random_word
			557	0.361014	random_word
			558	0.319588	random_word
			559	0.407703	random_word
			560	0.393164	random_word
			561	0.341604	random_word
			562	0.35538	random_word
			563	0.37559	random_word
			564	0.385351	random_word
			565	0.398624	random_word
			566	0.394366	random_word
			567	0.370025	random_word
			568	0.380715	random_word
			569	0.326302	random_word
			570	0.338637	random_word
			571	0.386807	random_word
			572	0.30973	random_word
			573	0.361584	random_word
			574	0.375388	random_word
			575	0.379414	random_word
			576	0.38943	random_word
			577	0.335466	random_word
			578	0.374645	random_word
			579	0.359547	random_word
			580	0.405806	random_word
			581	0.378686	random_word
			582	0.337268	random_word
			583	0.389804	random_word
			584	0.419329	random_word
			585	0.392615	random_word
			586	0.323052	random_word
			587	0.355337	random_word
			588	0.383968	random_word
			589	0.366859	random_word
			590	0.394492	random_word
			591	0.379253	random_word
			592	0.411673	random_word
			593	0.428727	random_word
			594	0.374376	random_word
			595	0.425456	random_word
			596	0.399946	random_word
			597	0.343503	random_word
			598	0.336061	random_word
			599	0.359707	random_word
			600	0.440123	random_word
			601	0.332584	random_word
			602	0.421832	random_word
			603	0.374892	random_word
			604	0.387677	random_word
			605	0.339584	random_word
			606	0.387379	random_word
			607	0.382316	random_word
			608	0.354898	random_word
			609	0.408533	random_word
			610	0.338272	random_word
			611	0.41508	random_word
			612	0.35726	random_word
			613	0.339802	random_word
			614	0.380973	random_word
			615	0.350008	random_word
			616	0.395348	random_word
			617	0.362968	random_word
			618	0.396279	random_word
			619	0.385484	random_word
			620	0.361132	random_word
			621	0.354207	random_word
			622	0.425739	random_word
			623	0.309862	random_word
			624	0.384817	random_word
			625	0.370179	random_word
			626	0.417387	random_word
			627	0.361345	random_word
			628	0.376106	random_word
			629	0.338732	random_word
			630	0.369446	random_word
			631	0.373569	random_word
			632	0.37387	random_word
			633	0.371759	random_word
			634	0.3635	random_word
			635	0.389697	random_word
			636	0.31587	random_word
			637	0.36518	random_word
			638	0.35067	random_word
			639	0.313161	random_word
			640	0.381756	random_word
			641	0.338658	random_word
			642	0.349836	random_word
			643	0.37473	random_word
			644	0.415822	random_word
			645	0.359293	random_word
			646	0.348809	random_word
			647	0.366414	random_word
			648	0.350736	random_word
			649	0.369405	random_word
			650	0.360076	random_word
			651	0.332661	random_word
			652	0.385922	random_word
			653	0.335532	random_word
			654	0.366018	random_word
			655	0.40022	random_word
			656	0.339631	random_word
			657	0.362302	random_word
			658	0.335571	random_word
			659	0.336527	random_word
			660	0.394092	random_word
			661	0.411198	random_word
			662	0.328798	random_word
			663	0.375559	random_word
			664	0.29905	random_word
			665	0.393198	random_word
			666	0.35764	random_word
			667	0.388142	random_word
			668	0.388663	random_word
			669	0.369372	random_word
			670	0.369371	random_word
			671	0.387934	random_word
			672	0.372762	random_word
			673	0.390528	random_word
			674	0.372608	random_word
			675	0.396165	random_word
			676	0.354522	random_word
			677	0.377847	random_word
			678	0.378304	random_word
			679	0.397047	random_word
			680	0.400259	random_word
			681	0.39835	random_word
			682	0.321408	random_word
			683	0.390706	random_word
			684	0.322402	random_word
			685	0.396801	random_word
			686	0.375875	random_word
			687	0.407834	random_word
			688	0.390578	random_word
			689	0.364824	random_word
			690	0.419516	random_word
			691	0.383369	random_word
			692	0.370876	random_word
			693	0.36948	random_word
			694	0.363153	random_word
			695	0.375144	random_word
			696	0.338506	random_word
			697	0.377695	random_word
			698	0.39097	random_word
			699	0.392282	random_word
			700	0.376622	random_word
			701	0.350124	random_word
			702	0.368562	random_word
			703	0.389625	random_word
			704	0.376005	random_word
			705	0.388879	random_word
			706	0.350308	random_word
			707	0.387626	random_word
			708	0.366224	random_word
			709	0.377849	random_word
			710	0.408382	random_word
			711	0.273009	random_word
			712	0.37325	random_word
			713	0.347456	random_word
			714	0.382612	random_word
			715	0.375204	random_word
			716	0.349968	random_word
			717	0.382078	random_word
			718	0.370316	random_word
			719	0.368783	random_word
			720	0.404663	random_word
			721	0.429563	random_word
			722	0.403356	random_word
			723	0.361241	random_word
			724	0.407793	random_word
			725	0.352696	random_word
			726	0.349834	random_word
			727	0.40469	random_word
			728	0.303047	random_word
			729	0.415328	random_word
			730	0.393041	random_word
			731	0.436211	random_word
			732	0.407489	random_word
			733	0.363774	random_word
			734	0.399015	random_word
			735	0.387918	random_word
			736	0.37255	random_word
			737	0.313735	random_word
			738	0.379588	random_word
			739	0.3967	random_word
			740	0.400648	random_word
			741	0.367237	random_word
			742	0.362059	random_word
			743	0.331659	random_word
			744	0.38105	random_word
			745	0.378518	random_word
			746	0.3238	random_word
			747	0.334958	random_word
			748	0.341862	random_word
			749	0.337513	random_word
			750	0.351316	random_word
			751	0.378914	random_word
			752	0.396755	random_word
			753	0.411952	random_word
			754	0.306741	random_word
			755	0.331866	random_word
			756	0.328874	random_word
			757	0.358505	random_word
			758	0.404219	random_word
			759	0.384051	random_word
			760	0.424836	random_word
			761	0.349393	random_word
			762	0.419893	random_word
			763	0.362327	random_word
			764	0.393323	random_word
			765	0.328095	random_word
			766	0.358777	random_word
			767	0.366818	random_word
			768	0.37172	random_word
			769	0.345487	random_word
			770	0.353962	random_word
			771	0.397392	random_word
			772	0.377452	random_word
			773	0.387778	random_word
			774	0.405596	random_word
			775	0.353722	random_word
			776	0.436515	random_word
			777	0.349246	random_word
			778	0.341281	random_word
			779	0.403148	random_word
			780	0.338997	random_word
			781	0.34344	random_word
			782	0.398842	random_word
			783	0.380695	random_word
			784	0.383608	random_word
			785	0.344686	random_word
			786	0.341976	random_word
			787	0.412918	random_word
			788	0.339773	random_word
			789	0.395847	random_word
			790	0.401669	random_word
			791	0.369995	random_word
			792	0.381824	random_word
			793	0.415181	random_word
			794	0.370189	random_word
			795	0.354987	random_word
			796	0.367395	random_word
			797	0.421769	random_word
			798	0.388605	random_word
			799	0.343199	random_word
			800	0.336899	random_word
			801	0.360729	random_word
			802	0.345982	random_word
			803	0.375654	random_word
			804	0.344911	random_word
			805	0.339706	random_word
			806	0.401274	random_word
			807	0.42065	random_word
			808	0.370412	random_word
			809	0.411306	random_word
			810	0.376435	random_word
			811	0.416934	random_word
			812	0.339226	random_word
			813	0.388117	random_word
			814	0.423462	random_word
			815	0.390438	random_word
			816	0.373265	random_word
			817	0.27636	random_word
			818	0.396003	random_word
			819	0.34662	random_word
			820	0.389345	random_word
			821	0.341594	random_word
			822	0.419453	random_word
			823	0.392176	random_word
			824	0.401029	random_word
			825	0.384286	random_word
			826	0.337995	random_word
			827	0.374028	random_word
			828	0.361402	random_word
			829	0.292085	random_word
			830	0.381723	random_word
			831	0.377005	random_word
			832	0.338068	random_word
			833	0.371282	random_word
			834	0.375194	random_word
			835	0.370476	random_word
			836	0.415148	random_word
			837	0.338728	random_word
			838	0.390334	random_word
			839	0.360744	random_word
			840	0.401759	random_word
			841	0.373506	random_word
			842	0.351235	random_word
			843	0.373962	random_word
			844	0.38544	random_word
			845	0.350958	random_word
			846	0.399483	random_word
			847	0.330209	random_word
			848	0.380614	random_word
			849	0.366041	random_word
			850	0.407561	random_word
			851	0.371143	random_word
			852	0.363497	random_word
			853	0.405037	random_word
			854	0.423626	random_word
			855	0.337678	random_word
			856	0.396917	random_word
			857	0.360355	random_word
			858	0.333673	random_word
			859	0.31479	random_word
			860	0.354463	random_word
			861	0.397917	random_word
			862	0.330615	random_word
			863	0.32422	random_word
			864	0.370774	random_word
			865	0.3965	random_word
			866	0.422573	random_word
			867	0.38678	random_word
			868	0.371101	random_word
			869	0.402823	random_word
			870	0.386134	random_word
			871	0.367413	random_word
			872	0.35808	random_word
			873	0.336561	random_word
			874	0.358867	random_word
			875	0.356046	random_word
			876	0.372555	random_word
			877	0.343871	random_word
			878	0.317382	random_word
			879	0.399318	random_word
			880	0.371979	random_word
			881	0.407126	random_word
			882	0.404677	random_word
			883	0.383662	random_word
			884	0.386781	random_word
			885	0.339873	random_word
			886	0.332976	random_word
			887	0.39937	random_word
			888	0.355356	random_word
			889	0.3635	random_word
			890	0.375235	random_word
			891	0.369252	random_word
			892	0.34764	random_word
			893	0.374698	random_word
			894	0.373582	random_word
			895	0.341941	random_word
			896	0.411284	random_word
			897	0.350598	random_word
			898	0.391124	random_word
			899	0.306203	random_word
			900	0.338295	random_word
			901	0.356059	random_word
			902	0.429903	random_word
			903	0.366709	random_word
			904	0.3546	random_word
			905	0.40588	random_word
			906	0.352388	random_word
			907	0.345033	random_word
			908	0.333609	random_word
			909	0.359146	random_word
			910	0.311041	random_word
			911	0.37271	random_word
			912	0.361038	random_word
			913	0.370113	random_word
			914	0.400786	random_word
			915	0.384557	random_word
			916	0.366261	random_word
			917	0.389248	random_word
			918	0.437678	random_word
			919	0.330397	random_word
			920	0.349182	random_word
			921	0.347992	random_word
			922	0.39572	random_word
			923	0.44709	random_word
			924	0.376017	random_word
			925	0.398907	random_word
			926	0.38536	random_word
			927	0.37465	random_word
			928	0.323655	random_word
			929	0.373294	random_word
			930	0.365672	random_word
			931	0.383989	random_word
			932	0.365839	random_word
			933	0.356611	random_word
			934	0.361027	random_word
			935	0.374532	random_word
			936	0.360564	random_word
			937	0.343256	random_word
			938	0.299069	random_word
			939	0.401501	random_word
			940	0.370956	random_word
			941	0.336249	random_word
			942	0.356071	random_word
			943	0.433125	random_word
			944	0.342175	random_word
			945	0.412149	random_word
			946	0.364017	random_word
			947	0.336567	random_word
			948	0.32429	random_word
			949	0.37345	random_word
			950	0.385445	random_word
			951	0.382964	random_word
			952	0.34724	random_word
			953	0.392967	random_word
			954	0.357388	random_word
			955	0.34991	random_word
			956	0.390852	random_word
			957	0.386985	random_word
			958	0.379571	random_word
			959	0.352595	random_word
			960	0.411634	random_word
			961	0.385773	random_word
			962	0.377552	random_word
			963	0.37215	random_word
			964	0.322303	random_word
			965	0.358888	random_word
			966	0.409689	random_word
			967	0.354305	random_word
			968	0.407665	random_word
			969	0.31646	random_word
			970	0.350182	random_word
			971	0.362891	random_word
			972	0.370514	random_word
			973	0.418816	random_word
			974	0.372874	random_word
			975	0.375765	random_word
			976	0.449993	random_word
			977	0.373891	random_word
			978	0.354761	random_word
			979	0.416532	random_word
			980	0.395431	random_word
			981	0.33805	random_word
			982	0.36404	random_word
			983	0.411996	random_word
			984	0.342421	random_word
			985	0.369915	random_word
			986	0.409095	random_word
			987	0.401972	random_word
			988	0.384123	random_word
			989	0.401674	random_word
			990	0.390983	random_word
			991	0.414	random_word
			992	0.367672	random_word
			993	0.369013	random_word
			994	0.34987	random_word
			995	0.410973	random_word
			996	0.393915	random_word
			997	0.375774	random_word
			998	0.357275	random_word
			999	0.320428	random_word
			1000	0.387732	random_word
			1001	0.398414	random_word
			1002	0.385192	random_word
			1003	0.393319	random_word
			1004	0.397953	random_word
			1005	0.371121	random_word
			1006	0.292298	random_word
			1007	0.350019	random_word
			1008	0.354205	random_word
			1009	0.360029	random_word
			1010	0.37526	random_word
			1011	0.305144	random_word
			1012	0.457132	random_word
			1013	0.354907	random_word
			1014	0.42091	random_word
			1015	0.395418	random_word
			1016	0.35246	random_word
			1017	0.373188	random_word
			1018	0.367681	random_word
			1019	0.353714	random_word
			1020	0.368605	random_word
			1021	0.435658	random_word
			1022	0.37437	random_word
			1023	0.289365	random_word
			1024	0.406257	random_word
			1025	0.33284	random_word
			1026	0.384939	random_word
			1027	0.346743	random_word
			1028	0.39305	random_word
			1029	0.361708	random_word
			1030	0.364278	random_word
			1031	0.34397	random_word
			1032	0.343034	random_word
			1033	0.413702	random_word
			1034	0.423575	random_word
			1035	0.32049	random_word
			1036	0.386557	random_word
			1037	0.408864	random_word
			1038	0.398453	random_word
			1039	0.337731	random_word
			1040	0.335143	random_word
			1041	0.378625	random_word
			1042	0.382893	random_word
			1043	0.358155	random_word
			1044	0.381569	random_word
			1045	0.370619	random_word
			1046	0.321703	random_word
			1047	0.4026	random_word
			1048	0.352039	random_word
			1049	0.333476	random_word
			1050	0.351708	random_word
			1051	0.411638	random_word
			1052	0.327128	random_word
			1053	0.334129	random_word
			1054	0.386077	random_word
			1055	0.394265	random_word
			1056	0.40593	random_word
			1057	0.38129	random_word
			1058	0.403265	random_word
			1059	0.365113	random_word
			1060	0.352211	random_word
			1061	0.304136	random_word
			1062	0.359887	random_word
			1063	0.426158	random_word
			1064	0.300725	random_word
			1065	0.374445	random_word
			1066	0.400474	random_word
			1067	0.331558	random_word
			1068	0.423709	random_word
			1069	0.407558	random_word
			1070	0.399075	random_word
			1071	0.410382	random_word
			1072	0.377894	random_word
			1073	0.386096	random_word
			1074	0.399773	random_word
			1075	0.403774	random_word
			1076	0.399828	random_word
			1077	0.395534	random_word
			1078	0.338271	random_word
			1079	0.359948	random_word
			1080	0.319966	random_word
			1081	0.307413	random_word
			1082	0.320076	random_word
			1083	0.38018	random_word
			1084	0.342407	random_word
			1085	0.404976	random_word
			1086	0.38026	random_word
			1087	0.337894	random_word
			1088	0.382684	random_word
			1089	0.394616	random_word
			1090	0.380357	random_word
			1091	0.338053	random_word
			1092	0.436007	random_word
			1093	0.388853	random_word
			1094	0.37836	random_word
			1095	0.362367	random_word
			1096	0.379451	random_word
			1097	0.370065	random_word
			1098	0.425218	random_word
			1099	0.349773	random_word
			1100	0.37851	random_word
			1101	0.435281	random_word
			1102	0.417017	random_word
			1103	0.325938	random_word
			1104	0.362014	random_word
			1105	0.386499	random_word
			1106	0.388533	random_word
			1107	0.34414	random_word
			1108	0.39269	random_word
			1109	0.41484	random_word
			1110	0.357411	random_word
			1111	0.388416	random_word
			1112	0.372016	random_word
			1113	0.3576	random_word
			1114	0.40042	random_word
			1115	0.37163	random_word
			1116	0.34563	random_word
			1117	0.350618	random_word
			1118	0.381901	random_word
			1119	0.339929	random_word
			1120	0.410069	random_word
			1121	0.343195	random_word
			1122	0.316819	random_word
			1123	0.378158	random_word
			1124	0.348365	random_word
			1125	0.364836	random_word
			1126	0.366492	random_word
			1127	0.393883	random_word
			1128	0.381974	random_word
			1129	0.381648	random_word
			1130	0.370069	random_word
			1131	0.410751	random_word
			1132	0.356614	random_word
			1133	0.421054	random_word
			1134	0.387989	random_word
			1135	0.394016	random_word
			1136	0.364735	random_word
			1137	0.364872	random_word
			1138	0.389128	random_word
			1139	0.373304	random_word
			1140	0.427745	random_word
			1141	0.310217	random_word
			1142	0.343575	random_word
			1143	0.392408	random_word
			1144	0.317417	random_word
			1145	0.331097	random_word
			1146	0.302962	random_word
			1147	0.376649	random_word
			1148	0.339479	random_word
			1149	0.342176	random_word
			1150	0.343711	random_word
			1151	0.358938	random_word
			1152	0.397388	random_word
			1153	0.342188	random_word
			1154	0.373091	random_word
			1155	0.356238	random_word
			1156	0.379636	random_word
			1157	0.389169	random_word
			1158	0.359196	random_word
			1159	0.393297	random_word
			1160	0.331624	random_word
			1161	0.386107	random_word
			1162	0.367412	random_word
			1163	0.369856	random_word
			1164	0.333118	random_word
			1165	0.384694	random_word
			1166	0.367599	random_word
			1167	0.383569	random_word
			1168	0.331667	random_word
			1169	0.347432	random_word
			1170	0.380771	random_word
			1171	0.396857	random_word
			1172	0.355217	random_word
			1173	0.360423	random_word
			1174	0.397125	random_word
			1175	0.372351	random_word
			1176	0.36718	random_word
			1177	0.353398	random_word
			1178	0.44513	random_word
			1179	0.367029	random_word
			1180	0.335294	random_word
			1181	0.279833	random_word
			1182	0.36073	random_word
			1183	0.371623	random_word
			1184	0.339547	random_word
			1185	0.339678	random_word
			1186	0.353779	random_word
			1187	0.353262	random_word
			1188	0.322682	random_word
			1189	0.402295	random_word
			1190	0.364504	random_word
			1191	0.373032	random_word
			1192	0.386408	random_word
			1193	0.387611	random_word
			1194	0.400537	random_word
			1195	0.408014	random_word
			1196	0.381058	random_word
			1197	0.362314	random_word
			1198	0.326685	random_word
			1199	0.360696	random_word
			1200	0.350389	random_word
			1201	0.380374	random_word
			1202	0.334429	random_word
			1203	0.38685	random_word
			1204	0.369806	random_word
			1205	0.358115	random_word
			1206	0.395001	random_word
			1207	0.371135	random_word
			1208	0.373169	random_word
			1209	0.348622	random_word
			1210	0.345308	random_word
			1211	0.347416	random_word
			1212	0.36376	random_word
			1213	0.391875	random_word
			1214	0.409326	random_word
			1215	0.416046	random_word
			1216	0.345958	random_word
			1217	0.391627	random_word
			1218	0.325297	random_word
			1219	0.416358	random_word
			1220	0.368602	random_word
			1221	0.327943	random_word
			1222	0.405372	random_word
			1223	0.350926	random_word
			1224	0.388955	random_word
			1225	0.358263	random_word
			1226	0.357753	random_word
			1227	0.379055	random_word
			1228	0.370144	random_word
			1229	0.405837	random_word
			1230	0.341991	random_word
			1231	0.338242	random_word
			1232	0.392282	random_word
			1233	0.367531	random_word
			1234	0.373722	random_word
			1235	0.348276	random_word
			1236	0.315766	random_word
			1237	0.4036	random_word
			1238	0.340872	random_word
			1239	0.328518	random_word
			1240	0.373333	random_word
			1241	0.380413	random_word
			1242	0.37248	random_word
			1243	0.375382	random_word
			1244	0.393525	random_word
			1245	0.415645	random_word
			1246	0.348084	random_word
			1247	0.365578	random_word
			1248	0.336421	random_word
			1249	0.388246	random_word
			1250	0.409746	random_word
			1251	0.290112	random_word
			1252	0.390693	random_word
			1253	0.373398	random_word
			1254	0.376471	random_word
			1255	0.395083	random_word
			1256	0.389246	random_word
			1257	0.390762	random_word
			1258	0.354509	random_word
			1259	0.38627	random_word
			1260	0.328279	random_word
			1261	0.41243	random_word
			1262	0.356216	random_word
			1263	0.37174	random_word
			1264	0.36403	random_word
			1265	0.313831	random_word
			1266	0.385254	random_word
			1267	0.385245	random_word
			1268	0.376244	random_word
			1269	0.406972	random_word
			1270	0.377036	random_word
			1271	0.299995	random_word
			1272	0.359368	random_word
			1273	0.348429	random_word
			1274	0.331201	random_word
			1275	0.33657	random_word
			1276	0.433357	random_word
			1277	0.391376	random_word
			1278	0.351978	random_word
			1279	0.430892	random_word
			1280	0.352256	random_word
			1281	0.400518	random_word
			1282	0.372296	random_word
			1283	0.354971	random_word
			1284	0.36678	random_word
			1285	0.35315	random_word
			1286	0.36398	random_word
			1287	0.337351	random_word
			1288	0.325199	random_word
			1289	0.40214	random_word
			1290	0.366308	random_word
			1291	0.356825	random_word
			1292	0.377074	random_word
			1293	0.410178	random_word
			1294	0.306484	random_word
			1295	0.326972	random_word
			1296	0.349511	random_word
			1297	0.38025	random_word
			1298	0.369391	random_word
			1299	0.427644	random_word
			1300	0.386084	random_word
			1301	0.380583	random_word
			1302	0.36959	random_word
			1303	0.376746	random_word
			1304	0.424432	random_word
			1305	0.347321	random_word
			1306	0.371076	random_word
			1307	0.360209	random_word
			1308	0.326335	random_word
			1309	0.346478	random_word
			1310	0.395469	random_word
			1311	0.328398	random_word
			1312	0.377872	random_word
			1313	0.393974	random_word
			1314	0.360096	random_word
			1315	0.386164	random_word
			1316	0.358985	random_word
			1317	0.340095	random_word
			1318	0.329961	random_word
			1319	0.426527	random_word
			1320	0.379672	random_word
			1321	0.40509	random_word
			1322	0.379415	random_word
			1323	0.340393	random_word
			1324	0.37102	random_word
			1325	0.311839	random_word
			1326	0.366571	random_word
			1327	0.385175	random_word
			1328	0.347231	random_word
			1329	0.368174	random_word
			1330	0.341865	random_word
			1331	0.356569	random_word
			1332	0.323744	random_word
			1333	0.415346	random_word
			1334	0.394918	random_word
			1335	0.350468	random_word
			1336	0.352947	random_word
			1337	0.371727	random_word
			1338	0.397489	random_word
			1339	0.37976	random_word
			1340	0.371925	random_word
			1341	0.411231	random_word
			1342	0.35828	random_word
			1343	0.348581	random_word
			1344	0.409719	random_word
			1345	0.35815	random_word
			1346	0.398298	random_word
			1347	0.377267	random_word
			1348	0.361526	random_word
			1349	0.385554	random_word
			1350	0.358195	random_word
			1351	0.395705	random_word
			1352	0.34651	random_word
			1353	0.343941	random_word
			1354	0.357177	random_word
			1355	0.327068	random_word
			1356	0.408361	random_word
			1357	0.371704	random_word
			1358	0.341294	random_word
			1359	0.376843	random_word
			1360	0.39445	random_word
			1361	0.422273	random_word
			1362	0.399656	random_word
			1363	0.369158	random_word
			1364	0.382103	random_word
			1365	0.34523	random_word
			1366	0.326346	random_word
			1367	0.384694	random_word
			1368	0.343192	random_word
			1369	0.319095	random_word
			1370	0.397515	random_word
			1371	0.347029	random_word
			1372	0.348121	random_word
			1373	0.344016	random_word
			1374	0.389905	random_word
			1375	0.376536	random_word
			1376	0.320656	random_word
			1377	0.409472	random_word
			1378	0.366107	random_word
			1379	0.345318	random_word
			1380	0.436371	random_word
			1381	0.342068	random_word
			1382	0.348934	random_word
			1383	0.392817	random_word
			1384	0.369736	random_word
			1385	0.381754	random_word
			1386	0.357862	random_word
			1387	0.363112	random_word
			1388	0.402602	random_word
			1389	0.38931	random_word
			1390	0.303124	random_word
			1391	0.374745	random_word
			1392	0.388639	random_word
			1393	0.292999	random_word
			1394	0.337081	random_word
			1395	0.365388	random_word
			1396	0.37943	random_word
			1397	0.293422	random_word
			1398	0.372886	random_word
			1399	0.396067	random_word
			1400	0.375387	random_word
			1401	0.379777	random_word
			1402	0.353132	random_word
			1403	0.423881	random_word
			1404	0.394581	random_word
			1405	0.391933	random_word
			1406	0.445409	random_word
			1407	0.34961	random_word
			1408	0.367053	random_word
			1409	0.381123	random_word
			1410	0.375573	random_word
			1411	0.322534	random_word
			1412	0.36845	random_word
			1413	0.348327	random_word
			1414	0.374878	random_word
			1415	0.43703	random_word
			1416	0.406833	random_word
			1417	0.44014	random_word
			1418	0.321964	random_word
			1419	0.398375	random_word
			1420	0.304463	random_word
			1421	0.38299	random_word
			1422	0.400777	random_word
			1423	0.379771	random_word
			1424	0.383375	random_word
			1425	0.382223	random_word
			1426	0.365254	random_word
			1427	0.396113	random_word
			1428	0.327639	random_word
			1429	0.376986	random_word
			1430	0.357168	random_word
			1431	0.375884	random_word
			1432	0.319844	random_word
			1433	0.350117	random_word
			1434	0.385699	random_word
			1435	0.412697	random_word
			1436	0.344848	random_word
			1437	0.459843	random_word
			1438	0.389434	random_word
			1439	0.379519	random_word
			1440	0.374107	random_word
			1441	0.326866	random_word
			1442	0.351323	random_word
			1443	0.381042	random_word
			1444	0.357315	random_word
			1445	0.387698	random_word
			1446	0.375574	random_word
			1447	0.340438	random_word
			1448	0.351983	random_word
			1449	0.344468	random_word
			1450	0.347551	random_word
			1451	0.345581	random_word
			1452	0.359049	random_word
			1453	0.402396	random_word
			1454	0.36294	random_word
			1455	0.36469	random_word
			1456	0.374108	random_word
			1457	0.413807	random_word
			1458	0.362181	random_word
			1459	0.318515	random_word
			1460	0.321839	random_word
			1461	0.373157	random_word
			1462	0.412356	random_word
			1463	0.290853	random_word
			1464	0.374175	random_word
			1465	0.381474	random_word
			1466	0.350889	random_word
			1467	0.367584	random_word
			1468	0.39257	random_word
			1469	0.395112	random_word
			1470	0.386131	random_word
			1471	0.41479	random_word
			1472	0.327135	random_word
			1473	0.361306	random_word
			1474	0.338924	random_word
			1475	0.346728	random_word
			1476	0.385301	random_word
			1477	0.425605	random_word
			1478	0.380534	random_word
			1479	0.396684	random_word
			1480	0.387949	random_word
			1481	0.342084	random_word
			1482	0.348	random_word
			1483	0.395027	random_word
			1484	0.34273	random_word
			1485	0.358178	random_word
			1486	0.367381	random_word
			1487	0.394823	random_word
			1488	0.356299	random_word
			1489	0.382609	random_word
			1490	0.372404	random_word
			1491	0.345941	random_word
			1492	0.406974	random_word
			1493	0.345979	random_word
			1494	0.389778	random_word
			1495	0.365597	random_word
			1496	0.392744	random_word
			1497	0.362697	random_word
			1498	0.42829	random_word
			1499	0.39253	random_word
			1500	0.374556	random_word
			1501	0.354105	random_word
			1502	0.372075	random_word
			1503	0.349009	random_word
			1504	0.356249	random_word
			1505	0.412434	random_word
			1506	0.37098	random_word
			1507	0.388091	random_word
			1508	0.408401	random_word
			1509	0.330514	random_word
			1510	0.363746	random_word
			1511	0.394999	random_word
			1512	0.349141	random_word
			1513	0.398846	random_word
			1514	0.377413	random_word
			1515	0.335971	random_word
			1516	0.34273	random_word
			1517	0.389254	random_word
			1518	0.358787	random_word
			1519	0.343253	random_word
			1520	0.408992	random_word
			1521	0.401064	random_word
			1522	0.313623	random_word
			1523	0.363902	random_word
			1524	0.347941	random_word
			1525	0.33344	random_word
			1526	0.358253	random_word
			1527	0.355004	random_word
			1528	0.372945	random_word
			1529	0.37348	random_word
			1530	0.340685	random_word
			1531	0.4058	random_word
			1532	0.339776	random_word
			1533	0.362083	random_word
			1534	0.331553	random_word
			1535	0.347816	random_word
			1536	0.339281	random_word
			1537	0.39656	random_word
			1538	0.3708	random_word
			1539	0.343074	random_word
			1540	0.394223	random_word
			1541	0.365745	random_word
			1542	0.303648	random_word
			1543	0.311029	random_word
			1544	0.399913	random_word
			1545	0.386641	random_word
			1546	0.369713	random_word
			1547	0.332037	random_word
			1548	0.333585	random_word
			1549	0.353285	random_word
			1550	0.347962	random_word
			1551	0.356712	random_word
			1552	0.37824	random_word
			1553	0.347951	random_word
			1554	0.392154	random_word
			1555	0.379998	random_word
			1556	0.331807	random_word
			1557	0.368016	random_word
			1558	0.384543	random_word
			1559	0.344548	random_word
			1560	0.384949	random_word
			1561	0.348726	random_word
			1562	0.386531	random_word
			1563	0.360587	random_word
			1564	0.330913	random_word
			1565	0.354563	random_word
			1566	0.38733	random_word
			1567	0.351713	random_word
			1568	0.393482	random_word
			1569	0.355295	random_word
			1570	0.365079	random_word
			1571	0.389837	random_word
			1572	0.341419	random_word
			1573	0.351098	random_word
			1574	0.352749	random_word
			1575	0.364753	random_word
			1576	0.387856	random_word
			1577	0.445462	random_word
			1578	0.437202	random_word
			1579	0.377521	random_word
			1580	0.366518	random_word
			1581	0.420741	random_word
			1582	0.383944	random_word
			1583	0.35005	random_word
			1584	0.36299	random_word
			1585	0.370435	random_word
			1586	0.354368	random_word
			1587	0.374756	random_word
			1588	0.379065	random_word
			1589	0.379906	random_word
			1590	0.326434	random_word
			1591	0.364521	random_word
			1592	0.416972	random_word
			1593	0.370119	random_word
			1594	0.401489	random_word
			1595	0.347732	random_word
			1596	0.316102	random_word
			1597	0.426947	random_word
			1598	0.358581	random_word
			1599	0.373262	random_word
			1600	0.326143	random_word
			1601	0.348993	random_word
			1602	0.356535	random_word
			1603	0.335973	random_word
			1604	0.427455	random_word
			1605	0.354521	random_word
			1606	0.406572	random_word
			1607	0.300117	random_word
			1608	0.417107	random_word
			1609	0.376163	random_word
			1610	0.37697	random_word
			1611	0.378933	random_word
			1612	0.354883	random_word
			1613	0.362487	random_word
			1614	0.430468	random_word
			1615	0.35321	random_word
			1616	0.365271	random_word
			1617	0.367923	random_word
			1618	0.388115	random_word
			1619	0.395694	random_word
			1620	0.375264	random_word
			1621	0.358523	random_word
			1622	0.344921	random_word
			1623	0.403893	random_word
			1624	0.385676	random_word
			1625	0.353374	random_word
			1626	0.307352	random_word
			1627	0.363892	random_word
			1628	0.375582	random_word
			1629	0.357345	random_word
			1630	0.364084	random_word
			1631	0.310143	random_word
			1632	0.394012	random_word
			1633	0.376557	random_word
			1634	0.380931	random_word
			1635	0.437884	random_word
			1636	0.355403	random_word
			1637	0.378564	random_word
			1638	0.362365	random_word
			1639	0.413463	random_word
			1640	0.326232	random_word
			1641	0.392038	random_word
			1642	0.380271	random_word
			1643	0.406181	random_word
			1644	0.3201	random_word
			1645	0.36286	random_word
			1646	0.375301	random_word
			1647	0.391624	random_word
			1648	0.417407	random_word
			1649	0.388805	random_word
			1650	0.354794	random_word
			1651	0.362968	random_word
			1652	0.355891	random_word
			1653	0.378891	random_word
			1654	0.378733	random_word
			1655	0.358725	random_word
			1656	0.376711	random_word
			1657	0.35177	random_word
			1658	0.315196	random_word
			1659	0.3313	random_word
			1660	0.388759	random_word
			1661	0.35434	random_word
			1662	0.372888	random_word
			1663	0.413355	random_word
			1664	0.374251	random_word
			1665	0.408638	random_word
			1666	0.35289	random_word
			1667	0.391129	random_word
			1668	0.322529	random_word
			1669	0.376552	random_word
			1670	0.310768	random_word
			1671	0.381727	random_word
			1672	0.278243	random_word
			1673	0.386117	random_word
			1674	0.350223	random_word
			1675	0.345805	random_word
			1676	0.400025	random_word
			1677	0.391164	random_word
			1678	0.343934	random_word
			1679	0.384383	random_word
			1680	0.363324	random_word
			1681	0.398999	random_word
			1682	0.31664	random_word
			1683	0.365471	random_word
			1684	0.379894	random_word
			1685	0.375509	random_word
			1686	0.403765	random_word
			1687	0.443783	random_word
			1688	0.360901	random_word
			1689	0.410598	random_word
			1690	0.38686	random_word
			1691	0.356247	random_word
			1692	0.368286	random_word
			1693	0.405605	random_word
			1694	0.324762	random_word
			1695	0.325419	random_word
			1696	0.381041	random_word
			1697	0.387074	random_word
			1698	0.365871	random_word
			1699	0.399654	random_word
			1700	0.352228	random_word
			1701	0.375657	random_word
			1702	0.382276	random_word
			1703	0.360716	random_word
			1704	0.358583	random_word
			1705	0.391054	random_word
			1706	0.371483	random_word
			1707	0.345322	random_word
			1708	0.384389	random_word
			1709	0.4354	random_word
			1710	0.364391	random_word
			1711	0.347561	random_word
			1712	0.379162	random_word
			1713	0.3666	random_word
			1714	0.374246	random_word
			1715	0.38341	random_word
			1716	0.392812	random_word
			1717	0.364221	random_word
			1718	0.355566	random_word
			1719	0.355199	random_word
			1720	0.365949	random_word
			1721	0.374054	random_word
			1722	0.329916	random_word
			1723	0.42628	random_word
			1724	0.357136	random_word
			1725	0.362905	random_word
			1726	0.33922	random_word
			1727	0.351691	random_word
			1728	0.387717	random_word
			1729	0.297467	random_word
			1730	0.320926	random_word
			1731	0.396817	random_word
			1732	0.348235	random_word
			1733	0.354735	random_word
			1734	0.399423	random_word
			1735	0.356424	random_word
			1736	0.360367	random_word
			1737	0.405288	random_word
			1738	0.373795	random_word
			1739	0.351183	random_word
			1740	0.367703	random_word
			1741	0.391085	random_word
			1742	0.411955	random_word
			1743	0.396396	random_word
			1744	0.397898	random_word
			1745	0.374803	random_word
			1746	0.4217	random_word
			1747	0.376316	random_word
			1748	0.372627	random_word
			1749	0.37232	random_word
			1750	0.395025	random_word
			1751	0.396218	random_word
			1752	0.34668	random_word
			1753	0.366914	random_word
			1754	0.407932	random_word
			1755	0.403619	random_word
			1756	0.363244	random_word
			1757	0.353536	random_word
			1758	0.339471	random_word
			1759	0.345165	random_word
			1760	0.370398	random_word
			1761	0.408303	random_word
			1762	0.369607	random_word
			1763	0.368329	random_word
			1764	0.412324	random_word
			1765	0.349904	random_word
			1766	0.329522	random_word
			1767	0.375344	random_word
			1768	0.343285	random_word
			1769	0.391852	random_word
			1770	0.35876	random_word
			1771	0.381832	random_word
			1772	0.340064	random_word
			1773	0.328195	random_word
			1774	0.370178	random_word
			1775	0.384851	random_word
			1776	0.372314	random_word
			1777	0.366918	random_word
			1778	0.335527	random_word
			1779	0.356468	random_word
			1780	0.346901	random_word
			1781	0.386337	random_word
			1782	0.376438	random_word
			1783	0.334889	random_word
			1784	0.369583	random_word
			1785	0.334766	random_word
			1786	0.392253	random_word
			1787	0.424598	random_word
			1788	0.356189	random_word
			1789	0.356975	random_word
			1790	0.350053	random_word
			1791	0.395042	random_word
			1792	0.383644	random_word
			1793	0.339737	random_word
			1794	0.405556	random_word
			1795	0.347868	random_word
			1796	0.364895	random_word
			1797	0.364765	random_word
			1798	0.438237	random_word
			1799	0.339584	random_word
			1800	0.357907	random_word
			1801	0.376901	random_word
			1802	0.39052	random_word
			1803	0.351023	random_word
			1804	0.386674	random_word
			1805	0.392296	random_word
			1806	0.382919	random_word
			1807	0.347813	random_word
			1808	0.391436	random_word
			1809	0.338621	random_word
			1810	0.414906	random_word
			1811	0.433628	random_word
			1812	0.379311	random_word
			1813	0.372454	random_word
			1814	0.373418	random_word
			1815	0.370342	random_word
			1816	0.3492	random_word
			1817	0.399846	random_word
			1818	0.338664	random_word
			1819	0.38969	random_word
			1820	0.385859	random_word
			1821	0.331822	random_word
			1822	0.423022	random_word
			1823	0.376146	random_word
			1824	0.3801	random_word
			1825	0.354211	random_word
			1826	0.373647	random_word
			1827	0.37197	random_word
			1828	0.355774	random_word
			1829	0.404597	random_word
			1830	0.406614	random_word
			1831	0.424941	random_word
			1832	0.387672	random_word
			1833	0.409706	random_word
			1834	0.363123	random_word
			1835	0.388876	random_word
			1836	0.393877	random_word
			1837	0.337193	random_word
			1838	0.431642	random_word
			1839	0.355172	random_word
			1840	0.400778	random_word
			1841	0.360234	random_word
			1842	0.392909	random_word
			1843	0.319214	random_word
			1844	0.328719	random_word
			1845	0.369087	random_word
			1846	0.427883	random_word
			1847	0.36784	random_word
			1848	0.370638	random_word
			1849	0.35438	random_word
			1850	0.333844	random_word
			1851	0.441206	random_word
			1852	0.333451	random_word
			1853	0.373347	random_word
			1854	0.38073	random_word
			1855	0.379991	random_word
			1856	0.390979	random_word
			1857	0.366996	random_word
			1858	0.376783	random_word
			1859	0.355111	random_word
			1860	0.380424	random_word
			1861	0.344164	random_word
			1862	0.389922	random_word
			1863	0.380631	random_word
			1864	0.418682	random_word
			1865	0.370415	random_word
			1866	0.355863	random_word
			1867	0.303724	random_word
			1868	0.315815	random_word
			1869	0.381766	random_word
			1870	0.369149	random_word
			1871	0.41536	random_word
			1872	0.358066	random_word
			1873	0.355891	random_word
			1874	0.366433	random_word
			1875	0.362226	random_word
			1876	0.352532	random_word
			1877	0.3341	random_word
			1878	0.358345	random_word
			1879	0.344705	random_word
			1880	0.380496	random_word
			1881	0.371555	random_word
			1882	0.371566	random_word
			1883	0.35739	random_word
			1884	0.360389	random_word
			1885	0.355817	random_word
			1886	0.395652	random_word
			1887	0.377526	random_word
			1888	0.414939	random_word
			1889	0.378074	random_word
			1890	0.406399	random_word
			1891	0.385307	random_word
			1892	0.369223	random_word
			1893	0.357984	random_word
			1894	0.407437	random_word
			1895	0.417879	random_word
			1896	0.378391	random_word
			1897	0.370867	random_word
			1898	0.37322	random_word
			1899	0.295192	random_word
			1900	0.357761	random_word
			1901	0.353751	random_word
			1902	0.379642	random_word
			1903	0.409365	random_word
			1904	0.343648	random_word
			1905	0.383902	random_word
			1906	0.353186	random_word
			1907	0.387151	random_word
			1908	0.383851	random_word
			1909	0.389733	random_word
			1910	0.439978	random_word
			1911	0.377247	random_word
			1912	0.335392	random_word
			1913	0.365257	random_word
			1914	0.397112	random_word
			1915	0.372225	random_word
			1916	0.386959	random_word
			1917	0.366434	random_word
			1918	0.381236	random_word
			1919	0.457224	random_word
			1920	0.347377	random_word
			1921	0.333814	random_word
			1922	0.361728	random_word
			1923	0.381722	random_word
			1924	0.457707	random_word
			1925	0.37369	random_word
			1926	0.361974	random_word
			1927	0.302476	random_word
			1928	0.307652	random_word
			1929	0.382125	random_word
			1930	0.318382	random_word
			1931	0.433885	random_word
			1932	0.400238	random_word
			1933	0.328734	random_word
			1934	0.353291	random_word
			1935	0.389564	random_word
			1936	0.420677	random_word
			1937	0.398275	random_word
			1938	0.36727	random_word
			1939	0.381091	random_word
			1940	0.319802	random_word
			1941	0.350517	random_word
			1942	0.362712	random_word
			1943	0.357953	random_word
			1944	0.387644	random_word
			1945	0.376438	random_word
			1946	0.407786	random_word
			1947	0.366841	random_word
			1948	0.337675	random_word
			1949	0.402736	random_word
			1950	0.392018	random_word
			1951	0.458282	random_word
			1952	0.363561	random_word
			1953	0.381654	random_word
			1954	0.364729	random_word
			1955	0.378729	random_word
			1956	0.389782	random_word
			1957	0.382608	random_word
			1958	0.351683	random_word
			1959	0.388567	random_word
			1960	0.40176	random_word
			1961	0.424233	random_word
			1962	0.351887	random_word
			1963	0.362421	random_word
			1964	0.324351	random_word
			1965	0.325531	random_word
			1966	0.380628	random_word
			1967	0.396097	random_word
			1968	0.32772	random_word
			1969	0.342274	random_word
			1970	0.36438	random_word
			1971	0.37746	random_word
			1972	0.379491	random_word
			1973	0.370086	random_word
			1974	0.333739	random_word
			1975	0.357679	random_word
			1976	0.406483	random_word
			1977	0.376063	random_word
			1978	0.367738	random_word
			1979	0.356932	random_word
			1980	0.430967	random_word
			1981	0.4364	random_word
			1982	0.347562	random_word
			1983	0.436119	random_word
			1984	0.431371	random_word
			1985	0.406401	random_word
			1986	0.377799	random_word
			1987	0.372867	random_word
			1988	0.418939	random_word
			1989	0.382645	random_word
			1990	0.354578	random_word
			1991	0.354286	random_word
			1992	0.384988	random_word
			1993	0.463331	random_word
			1994	0.360814	random_word
			1995	0.332351	random_word
			1996	0.392856	random_word
			1997	0.393288	random_word
			1998	0.384243	random_word
			1999	0.329062	random_word
[truncated: 18,001 more rows]

## Sheet: Figure2c
neurocog	area		iteration	correlation	model	area
0.07648	All		1	0.0638916	random_dimension	All
0.0829653	Noneurasia		2	0.0585129	random_dimension	All
0.0760945	Eurasia		3	0.0696012	random_dimension	All
0.0740411	South America		4	0.0672917	random_dimension	All
0.0636977	North America		5	0.0615917	random_dimension	All
0.0395062	Africa		6	0.0613288	random_dimension	All
0.0768113	Papunesia		7	0.0708542	random_dimension	All
0.0366856	Australia		8	0.063651	random_dimension	All
			9	0.0663287	random_dimension	All
			10	0.0499806	random_dimension	All
			11	0.0645304	random_dimension	All
			12	0.0707719	random_dimension	All
			13	0.0635867	random_dimension	All
			14	0.0583601	random_dimension	All
			15	0.0669221	random_dimension	All
			16	0.0688516	random_dimension	All
			17	0.0610053	random_dimension	All
			18	0.0595142	random_dimension	All
			19	0.0575509	random_dimension	All
			20	0.0529539	random_dimension	All
			21	0.0630326	random_dimension	All
			22	0.0684845	random_dimension	All
			23	0.0659597	random_dimension	All
			24	0.0691234	random_dimension	All
			25	0.0525229	random_dimension	All
			26	0.0638737	random_dimension	All
			27	0.0601998	random_dimension	All
			28	0.0601991	random_dimension	All
			29	0.0606311	random_dimension	All
			30	0.0558353	random_dimension	All
			31	0.0618427	random_dimension	All
			32	0.0609187	random_dimension	All
			33	0.0679325	random_dimension	All
			34	0.0638641	random_dimension	All
			35	0.0632022	random_dimension	All
			36	0.0642568	random_dimension	All
			37	0.0622824	random_dimension	All
			38	0.0552962	random_dimension	All
			39	0.0587265	random_dimension	All
			40	0.0573257	random_dimension	All
			41	0.0617454	random_dimension	All
			42	0.0597354	random_dimension	All
			43	0.0648554	random_dimension	All
			44	0.0611682	random_dimension	All
			45	0.0577893	random_dimension	All
			46	0.0540486	random_dimension	All
			47	0.0649899	random_dimension	All
			48	0.0709641	random_dimension	All
			49	0.0676869	random_dimension	All
			50	0.0685222	random_dimension	All
			51	0.0566049	random_dimension	All
			52	0.0568263	random_dimension	All
			53	0.0687254	random_dimension	All
			54	0.0702639	random_dimension	All
			55	0.0718095	random_dimension	All
			56	0.061338	random_dimension	All
			57	0.060822	random_dimension	All
			58	0.060284	random_dimension	All
			59	0.0637393	random_dimension	All
			60	0.0543001	random_dimension	All
			61	0.0488479	random_dimension	All
			62	0.0616644	random_dimension	All
			63	0.0535287	random_dimension	All
			64	0.0684496	random_dimension	All
			65	0.0587213	random_dimension	All
			66	0.0608296	random_dimension	All
			67	0.0629745	random_dimension	All
			68	0.0619672	random_dimension	All
			69	0.0731883	random_dimension	All
			70	0.0591822	random_dimension	All
			71	0.0629767	random_dimension	All
			72	0.0654444	random_dimension	All
			73	0.0744362	random_dimension	All
			74	0.0574449	random_dimension	All
			75	0.0604417	random_dimension	All
			76	0.0498703	random_dimension	All
			77	0.0660681	random_dimension	All
			78	0.0720932	random_dimension	All
			79	0.0694139	random_dimension	All
			80	0.0600573	random_dimension	All
			81	0.0545769	random_dimension	All
			82	0.0661929	random_dimension	All
			83	0.0714493	random_dimension	All
			84	0.0762934	random_dimension	All
			85	0.0611267	random_dimension	All
			86	0.0735198	random_dimension	All
			87	0.0699833	random_dimension	All
			88	0.0584605	random_dimension	All
			89	0.0680197	random_dimension	All
			90	0.0765311	random_dimension	All
			91	0.0455025	random_dimension	All
			92	0.0615296	random_dimension	All
			93	0.0700319	random_dimension	All
			94	0.0583806	random_dimension	All
			95	0.0628104	random_dimension	All
			96	0.0440006	random_dimension	All
			97	0.0691671	random_dimension	All
			98	0.0556403	random_dimension	All
			99	0.0567777	random_dimension	All
			100	0.048174	random_dimension	All
			101	0.0608182	random_dimension	All
			102	0.0647582	random_dimension	All
			103	0.0615665	random_dimension	All
			104	0.0707842	random_dimension	All
			105	0.0643597	random_dimension	All
			106	0.070415	random_dimension	All
			107	0.0707752	random_dimension	All
			108	0.0603176	random_dimension	All
			109	0.0577715	random_dimension	All
			110	0.0629626	random_dimension	All
			111	0.0607428	random_dimension	All
			112	0.0532143	random_dimension	All
			113	0.0635634	random_dimension	All
			114	0.0579208	random_dimension	All
			115	0.0749443	random_dimension	All
			116	0.0662781	random_dimension	All
			117	0.0491592	random_dimension	All
			118	0.0658444	random_dimension	All
			119	0.0570401	random_dimension	All
			120	0.0654658	random_dimension	All
			121	0.0638247	random_dimension	All
			122	0.0622278	random_dimension	All
			123	0.0667795	random_dimension	All
			124	0.0668443	random_dimension	All
			125	0.0529971	random_dimension	All
			126	0.0635862	random_dimension	All
			127	0.0630812	random_dimension	All
			128	0.0664286	random_dimension	All
			129	0.0611977	random_dimension	All
			130	0.0608545	random_dimension	All
			131	0.0678223	random_dimension	All
			132	0.0637197	random_dimension	All
			133	0.0598407	random_dimension	All
			134	0.070883	random_dimension	All
			135	0.0681108	random_dimension	All
			136	0.0609369	random_dimension	All
			137	0.0659775	random_dimension	All
			138	0.0619826	random_dimension	All
			139	0.0785689	random_dimension	All
			140	0.0586504	random_dimension	All
			141	0.0640538	random_dimension	All
			142	0.056608	random_dimension	All
			143	0.0666576	random_dimension	All
			144	0.0483722	random_dimension	All
			145	0.0666903	random_dimension	All
			146	0.0581835	random_dimension	All
			147	0.0569445	random_dimension	All
			148	0.0579235	random_dimension	All
			149	0.055402	random_dimension	All
			150	0.07154	random_dimension	All
			151	0.0600184	random_dimension	All
			152	0.053852	random_dimension	All
			153	0.0641976	random_dimension	All
			154	0.0631928	random_dimension	All
			155	0.0771243	random_dimension	All
			156	0.0610265	random_dimension	All
			157	0.0630594	random_dimension	All
			158	0.0647931	random_dimension	All
			159	0.0600406	random_dimension	All
			160	0.062849	random_dimension	All
			161	0.0647691	random_dimension	All
			162	0.059003	random_dimension	All
			163	0.0571045	random_dimension	All
			164	0.0624237	random_dimension	All
			165	0.0551882	random_dimension	All
			166	0.0646782	random_dimension	All
			167	0.0660756	random_dimension	All
			168	0.0588673	random_dimension	All
			169	0.0595852	random_dimension	All
			170	0.0695945	random_dimension	All
			171	0.0629369	random_dimension	All
			172	0.0660682	random_dimension	All
			173	0.0615817	random_dimension	All
			174	0.0450556	random_dimension	All
			175	0.0581864	random_dimension	All
			176	0.0622471	random_dimension	All
			177	0.062174	random_dimension	All
			178	0.0617823	random_dimension	All
			179	0.0445616	random_dimension	All
			180	0.0584367	random_dimension	All
			181	0.0704437	random_dimension	All
			182	0.0686465	random_dimension	All
			183	0.0650462	random_dimension	All
			184	0.0653667	random_dimension	All
			185	0.0586663	random_dimension	All
			186	0.0694978	random_dimension	All
			187	0.0623305	random_dimension	All
			188	0.0740024	random_dimension	All
			189	0.07276	random_dimension	All
			190	0.0551177	random_dimension	All
			191	0.0493039	random_dimension	All
			192	0.0676473	random_dimension	All
			193	0.0536657	random_dimension	All
			194	0.0520853	random_dimension	All
			195	0.0678453	random_dimension	All
			196	0.0621933	random_dimension	All
			197	0.0536348	random_dimension	All
			198	0.0611721	random_dimension	All
			199	0.063159	random_dimension	All
			200	0.0725032	random_dimension	All
			201	0.0594864	random_dimension	All
			202	0.0668483	random_dimension	All
			203	0.0577114	random_dimension	All
			204	0.0646188	random_dimension	All
			205	0.0650923	random_dimension	All
			206	0.0618235	random_dimension	All
			207	0.0594709	random_dimension	All
			208	0.0695763	random_dimension	All
			209	0.0625691	random_dimension	All
			210	0.0612291	random_dimension	All
			211	0.0533169	random_dimension	All
			212	0.0686004	random_dimension	All
			213	0.0698875	random_dimension	All
			214	0.0651519	random_dimension	All
			215	0.059605	random_dimension	All
			216	0.0625071	random_dimension	All
			217	0.0533501	random_dimension	All
			218	0.0674618	random_dimension	All
			219	0.0605728	random_dimension	All
			220	0.0603621	random_dimension	All
			221	0.0658259	random_dimension	All
			222	0.0623267	random_dimension	All
			223	0.0483547	random_dimension	All
			224	0.0503254	random_dimension	All
			225	0.0528374	random_dimension	All
			226	0.0596566	random_dimension	All
			227	0.0581048	random_dimension	All
			228	0.067004	random_dimension	All
			229	0.0700263	random_dimension	All
			230	0.0619621	random_dimension	All
			231	0.0602726	random_dimension	All
			232	0.0575347	random_dimension	All
			233	0.065506	random_dimension	All
			234	0.059165	random_dimension	All
			235	0.0587845	random_dimension	All
			236	0.0535448	random_dimension	All
			237	0.0632527	random_dimension	All
			238	0.0584172	random_dimension	All
			239	0.0507551	random_dimension	All
			240	0.0685226	random_dimension	All
			241	0.0605765	random_dimension	All
			242	0.0645541	random_dimension	All
			243	0.052491	random_dimension	All
			244	0.0634333	random_dimension	All
			245	0.0498025	random_dimension	All
			246	0.0564505	random_dimension	All
			247	0.0623194	random_dimension	All
			248	0.0618144	random_dimension	All
			249	0.0573428	random_dimension	All
			250	0.0591633	random_dimension	All
			251	0.0558856	random_dimension	All
			252	0.0701108	random_dimension	All
			253	0.0709493	random_dimension	All
			254	0.0707201	random_dimension	All
			255	0.0595537	random_dimension	All
			256	0.0623091	random_dimension	All
			257	0.0723929	random_dimension	All
			258	0.0619093	random_dimension	All
			259	0.0659392	random_dimension	All
			260	0.0553224	random_dimension	All
			261	0.0647663	random_dimension	All
			262	0.0639686	random_dimension	All
			263	0.0625457	random_dimension	All
			264	0.0659705	random_dimension	All
			265	0.0588083	random_dimension	All
			266	0.061902	random_dimension	All
			267	0.0651185	random_dimension	All
			268	0.0709424	random_dimension	All
			269	0.0673456	random_dimension	All
			270	0.0642234	random_dimension	All
			271	0.0653698	random_dimension	All
			272	0.0705961	random_dimension	All
			273	0.0600089	random_dimension	All
			274	0.0605172	random_dimension	All
			275	0.0577438	random_dimension	All
			276	0.0655253	random_dimension	All
			277	0.0735159	random_dimension	All
			278	0.0582145	random_dimension	All
			279	0.0671392	random_dimension	All
			280	0.0575848	random_dimension	All
			281	0.0665219	random_dimension	All
			282	0.0488073	random_dimension	All
			283	0.0634893	random_dimension	All
			284	0.0629377	random_dimension	All
			285	0.0483732	random_dimension	All
			286	0.062115	random_dimension	All
			287	0.0651142	random_dimension	All
			288	0.0678371	random_dimension	All
			289	0.063518	random_dimension	All
			290	0.0579886	random_dimension	All
			291	0.0595903	random_dimension	All
			292	0.0673726	random_dimension	All
			293	0.0693875	random_dimension	All
			294	0.0622252	random_dimension	All
			295	0.0586477	random_dimension	All
			296	0.0573839	random_dimension	All
			297	0.06208	random_dimension	All
			298	0.0620518	random_dimension	All
			299	0.0588538	random_dimension	All
			300	0.0634389	random_dimension	All
			301	0.0599412	random_dimension	All
			302	0.0502386	random_dimension	All
			303	0.0506858	random_dimension	All
			304	0.0719935	random_dimension	All
			305	0.065306	random_dimension	All
			306	0.0637142	random_dimension	All
			307	0.0704278	random_dimension	All
			308	0.0631054	random_dimension	All
			309	0.0589074	random_dimension	All
			310	0.0752554	random_dimension	All
			311	0.0572633	random_dimension	All
			312	0.0656268	random_dimension	All
			313	0.0587849	random_dimension	All
			314	0.0568664	random_dimension	All
			315	0.0579953	random_dimension	All
			316	0.059802	random_dimension	All
			317	0.0499481	random_dimension	All
			318	0.0573347	random_dimension	All
			319	0.0629915	random_dimension	All
			320	0.0679082	random_dimension	All
			321	0.0719466	random_dimension	All
			322	0.0529406	random_dimension	All
			323	0.0642132	random_dimension	All
			324	0.0603203	random_dimension	All
			325	0.0575502	random_dimension	All
			326	0.066957	random_dimension	All
			327	0.06086	random_dimension	All
			328	0.0611759	random_dimension	All
			329	0.0553212	random_dimension	All
			330	0.0576105	random_dimension	All
			331	0.0678226	random_dimension	All
			332	0.0627724	random_dimension	All
			333	0.0720157	random_dimension	All
			334	0.0692748	random_dimension	All
			335	0.06598	random_dimension	All
			336	0.0586353	random_dimension	All
			337	0.0579966	random_dimension	All
			338	0.0633047	random_dimension	All
			339	0.0603852	random_dimension	All
			340	0.0619222	random_dimension	All
			341	0.0581751	random_dimension	All
			342	0.0670005	random_dimension	All
			343	0.0503736	random_dimension	All
			344	0.0624744	random_dimension	All
			345	0.0761309	random_dimension	All
			346	0.0641582	random_dimension	All
			347	0.0617198	random_dimension	All
			348	0.0564058	random_dimension	All
			349	0.0646756	random_dimension	All
			350	0.0546367	random_dimension	All
			351	0.0624426	random_dimension	All
			352	0.0671832	random_dimension	All
			353	0.0670782	random_dimension	All
			354	0.0543518	random_dimension	All
			355	0.0729429	random_dimension	All
			356	0.0696063	random_dimension	All
			357	0.0648383	random_dimension	All
			358	0.0696955	random_dimension	All
			359	0.067947	random_dimension	All
			360	0.0700713	random_dimension	All
			361	0.0588364	random_dimension	All
			362	0.0619645	random_dimension	All
			363	0.0627957	random_dimension	All
			364	0.0609888	random_dimension	All
			365	0.0637861	random_dimension	All
			366	0.069657	random_dimension	All
			367	0.0659095	random_dimension	All
			368	0.0678021	random_dimension	All
			369	0.0566217	random_dimension	All
			370	0.0620377	random_dimension	All
			371	0.0642821	random_dimension	All
			372	0.0618819	random_dimension	All
			373	0.0719475	random_dimension	All
			374	0.0625066	random_dimension	All
			375	0.0524092	random_dimension	All
			376	0.0592375	random_dimension	All
			377	0.0647561	random_dimension	All
			378	0.0673297	random_dimension	All
			379	0.0579337	random_dimension	All
			380	0.0511401	random_dimension	All
			381	0.0596696	random_dimension	All
			382	0.0590124	random_dimension	All
			383	0.0714063	random_dimension	All
			384	0.0661035	random_dimension	All
			385	0.0691671	random_dimension	All
			386	0.0699277	random_dimension	All
			387	0.0628321	random_dimension	All
			388	0.061031	random_dimension	All
			389	0.0658566	random_dimension	All
			390	0.0520166	random_dimension	All
			391	0.0652969	random_dimension	All
			392	0.0613423	random_dimension	All
			393	0.0642983	random_dimension	All
			394	0.0548871	random_dimension	All
			395	0.0624189	random_dimension	All
			396	0.0571577	random_dimension	All
			397	0.0583989	random_dimension	All
			398	0.0614401	random_dimension	All
			399	0.0561557	random_dimension	All
			400	0.0642745	random_dimension	All
			401	0.0614366	random_dimension	All
			402	0.0593823	random_dimension	All
			403	0.0646013	random_dimension	All
			404	0.0651933	random_dimension	All
			405	0.0632878	random_dimension	All
			406	0.0474405	random_dimension	All
			407	0.0661852	random_dimension	All
			408	0.0668389	random_dimension	All
			409	0.0647914	random_dimension	All
			410	0.0643242	random_dimension	All
			411	0.0617695	random_dimension	All
			412	0.0599965	random_dimension	All
			413	0.0530926	random_dimension	All
			414	0.057754	random_dimension	All
			415	0.062008	random_dimension	All
			416	0.0615201	random_dimension	All
			417	0.0642416	random_dimension	All
			418	0.0573231	random_dimension	All
			419	0.0670578	random_dimension	All
			420	0.0671951	random_dimension	All
			421	0.0651227	random_dimension	All
			422	0.0462293	random_dimension	All
			423	0.0594022	random_dimension	All
			424	0.0701692	random_dimension	All
			425	0.0649611	random_dimension	All
			426	0.0626724	random_dimension	All
			427	0.0703513	random_dimension	All
			428	0.0553201	random_dimension	All
			429	0.0567156	random_dimension	All
			430	0.0524798	random_dimension	All
			431	0.0571796	random_dimension	All
			432	0.0810827	random_dimension	All
			433	0.0622366	random_dimension	All
			434	0.0665423	random_dimension	All
			435	0.0622474	random_dimension	All
			436	0.0552863	random_dimension	All
			437	0.0579874	random_dimension	All
			438	0.065187	random_dimension	All
			439	0.0620992	random_dimension	All
			440	0.0613453	random_dimension	All
			441	0.0679244	random_dimension	All
			442	0.0561764	random_dimension	All
			443	0.0626358	random_dimension	All
			444	0.0785731	random_dimension	All
			445	0.0696271	random_dimension	All
			446	0.0621098	random_dimension	All
			447	0.0673615	random_dimension	All
			448	0.0667883	random_dimension	All
			449	0.0678571	random_dimension	All
			450	0.0609238	random_dimension	All
			451	0.0533386	random_dimension	All
			452	0.05657	random_dimension	All
			453	0.0662975	random_dimension	All
			454	0.0614501	random_dimension	All
			455	0.0675092	random_dimension	All
			456	0.053811	random_dimension	All
			457	0.0561802	random_dimension	All
			458	0.0600461	random_dimension	All
			459	0.0675926	random_dimension	All
			460	0.0638912	random_dimension	All
			461	0.0726364	random_dimension	All
			462	0.0574331	random_dimension	All
			463	0.057111	random_dimension	All
			464	0.0655198	random_dimension	All
			465	0.0550828	random_dimension	All
			466	0.0602946	random_dimension	All
			467	0.0637387	random_dimension	All
			468	0.0505649	random_dimension	All
			469	0.0558962	random_dimension	All
			470	0.0676868	random_dimension	All
			471	0.0709262	random_dimension	All
			472	0.0634529	random_dimension	All
			473	0.0670557	random_dimension	All
			474	0.0564023	random_dimension	All
			475	0.0667617	random_dimension	All
			476	0.0662139	random_dimension	All
			477	0.0686636	random_dimension	All
			478	0.0660859	random_dimension	All
			479	0.0674262	random_dimension	All
			480	0.0598028	random_dimension	All
			481	0.0662099	random_dimension	All
			482	0.0614853	random_dimension	All
			483	0.0652309	random_dimension	All
			484	0.0638492	random_dimension	All
			485	0.0698249	random_dimension	All
			486	0.0637781	random_dimension	All
			487	0.0606979	random_dimension	All
			488	0.0666383	random_dimension	All
			489	0.0548117	random_dimension	All
			490	0.0545537	random_dimension	All
			491	0.076104	random_dimension	All
			492	0.0547754	random_dimension	All
			493	0.0730793	random_dimension	All
			494	0.0686448	random_dimension	All
			495	0.0634098	random_dimension	All
			496	0.0617683	random_dimension	All
			497	0.0575859	random_dimension	All
			498	0.0544447	random_dimension	All
			499	0.0607794	random_dimension	All
			500	0.0590839	random_dimension	All
			501	0.0561675	random_dimension	All
			502	0.0606033	random_dimension	All
			503	0.0651271	random_dimension	All
			504	0.0609491	random_dimension	All
			505	0.0688085	random_dimension	All
			506	0.0668176	random_dimension	All
			507	0.0618048	random_dimension	All
			508	0.0578114	random_dimension	All
			509	0.0627278	random_dimension	All
			510	0.063461	random_dimension	All
			511	0.0615452	random_dimension	All
			512	0.0674633	random_dimension	All
			513	0.0612097	random_dimension	All
			514	0.064135	random_dimension	All
			515	0.0696129	random_dimension	All
			516	0.0584061	random_dimension	All
			517	0.0638647	random_dimension	All
			518	0.0531626	random_dimension	All
			519	0.0579282	random_dimension	All
			520	0.0511192	random_dimension	All
			521	0.0685067	random_dimension	All
			522	0.0639011	random_dimension	All
			523	0.0587708	random_dimension	All
			524	0.0678904	random_dimension	All
			525	0.0526471	random_dimension	All
			526	0.0635428	random_dimension	All
			527	0.0610354	random_dimension	All
			528	0.0478764	random_dimension	All
			529	0.0620413	random_dimension	All
			530	0.0566737	random_dimension	All
			531	0.0619778	random_dimension	All
			532	0.0704328	random_dimension	All
			533	0.0693676	random_dimension	All
			534	0.053648	random_dimension	All
			535	0.0663218	random_dimension	All
			536	0.0582763	random_dimension	All
			537	0.068868	random_dimension	All
			538	0.0635575	random_dimension	All
			539	0.056101	random_dimension	All
			540	0.0505556	random_dimension	All
			541	0.0701207	random_dimension	All
			542	0.0529234	random_dimension	All
			543	0.0650357	random_dimension	All
			544	0.0615536	random_dimension	All
			545	0.0588001	random_dimension	All
			546	0.069633	random_dimension	All
			547	0.0567939	random_dimension	All
			548	0.053683	random_dimension	All
			549	0.0560423	random_dimension	All
			550	0.0596735	random_dimension	All
			551	0.0565083	random_dimension	All
			552	0.0544953	random_dimension	All
			553	0.0597175	random_dimension	All
			554	0.0639582	random_dimension	All
			555	0.0549194	random_dimension	All
			556	0.0635036	random_dimension	All
			557	0.0657243	random_dimension	All
			558	0.0619873	random_dimension	All
			559	0.0705081	random_dimension	All
			560	0.0647195	random_dimension	All
			561	0.0692029	random_dimension	All
			562	0.0599174	random_dimension	All
			563	0.0561767	random_dimension	All
			564	0.0616903	random_dimension	All
			565	0.0528726	random_dimension	All
			566	0.0677553	random_dimension	All
			567	0.0631243	random_dimension	All
			568	0.0574266	random_dimension	All
			569	0.0558864	random_dimension	All
			570	0.065578	random_dimension	All
			571	0.0718919	random_dimension	All
			572	0.0656484	random_dimension	All
			573	0.0659948	random_dimension	All
			574	0.0707543	random_dimension	All
			575	0.0689628	random_dimension	All
			576	0.0609857	random_dimension	All
			577	0.0694524	random_dimension	All
			578	0.0632953	random_dimension	All
			579	0.0709271	random_dimension	All
			580	0.0666898	random_dimension	All
			581	0.0615573	random_dimension	All
			582	0.0505344	random_dimension	All
			583	0.0618864	random_dimension	All
			584	0.0651036	random_dimension	All
			585	0.0537705	random_dimension	All
			586	0.0598316	random_dimension	All
			587	0.0654867	random_dimension	All
			588	0.0525782	random_dimension	All
			589	0.0722553	random_dimension	All
			590	0.0558651	random_dimension	All
			591	0.0603596	random_dimension	All
			592	0.0657939	random_dimension	All
			593	0.0710813	random_dimension	All
			594	0.0570116	random_dimension	All
			595	0.0675514	random_dimension	All
			596	0.0679891	random_dimension	All
			597	0.0535864	random_dimension	All
			598	0.0605667	random_dimension	All
			599	0.0686028	random_dimension	All
			600	0.0589678	random_dimension	All
			601	0.0681472	random_dimension	All
			602	0.0577069	random_dimension	All
			603	0.0555129	random_dimension	All
			604	0.0643274	random_dimension	All
			605	0.0569231	random_dimension	All
			606	0.0567038	random_dimension	All
			607	0.0676438	random_dimension	All
			608	0.0583393	random_dimension	All
			609	0.0538001	random_dimension	All
			610	0.0464165	random_dimension	All
			611	0.0537604	random_dimension	All
			612	0.0615632	random_dimension	All
			613	0.0650975	random_dimension	All
			614	0.0611691	random_dimension	All
			615	0.0628027	random_dimension	All
			616	0.0661304	random_dimension	All
			617	0.0643687	random_dimension	All
			618	0.0690665	random_dimension	All
			619	0.0617531	random_dimension	All
			620	0.0737985	random_dimension	All
			621	0.0644147	random_dimension	All
			622	0.0604521	random_dimension	All
			623	0.0622132	random_dimension	All
			624	0.0642885	random_dimension	All
			625	0.0568478	random_dimension	All
			626	0.0691056	random_dimension	All
			627	0.0631887	random_dimension	All
			628	0.0588311	random_dimension	All
			629	0.0654316	random_dimension	All
			630	0.0540524	random_dimension	All
			631	0.0591585	random_dimension	All
			632	0.0577109	random_dimension	All
			633	0.063843	random_dimension	All
			634	0.0729283	random_dimension	All
			635	0.0746464	random_dimension	All
			636	0.0654425	random_dimension	All
			637	0.0598841	random_dimension	All
			638	0.060414	random_dimension	All
			639	0.0568582	random_dimension	All
			640	0.0592206	random_dimension	All
			641	0.0501782	random_dimension	All
			642	0.0578108	random_dimension	All
			643	0.0732593	random_dimension	All
			644	0.0539656	random_dimension	All
			645	0.0484587	random_dimension	All
			646	0.0582163	random_dimension	All
			647	0.0512157	random_dimension	All
			648	0.06085	random_dimension	All
			649	0.0728726	random_dimension	All
			650	0.0610479	random_dimension	All
			651	0.0615718	random_dimension	All
			652	0.0619245	random_dimension	All
			653	0.0684903	random_dimension	All
			654	0.0620495	random_dimension	All
			655	0.0630973	random_dimension	All
			656	0.061758	random_dimension	All
			657	0.0638042	random_dimension	All
			658	0.0564711	random_dimension	All
			659	0.0673324	random_dimension	All
			660	0.0605037	random_dimension	All
			661	0.0668171	random_dimension	All
			662	0.0506777	random_dimension	All
			663	0.0629341	random_dimension	All
			664	0.0595906	random_dimension	All
			665	0.053216	random_dimension	All
			666	0.0589267	random_dimension	All
			667	0.0563522	random_dimension	All
			668	0.0645122	random_dimension	All
			669	0.054695	random_dimension	All
			670	0.0627315	random_dimension	All
			671	0.0658702	random_dimension	All
			672	0.0589291	random_dimension	All
			673	0.0581471	random_dimension	All
			674	0.0539023	random_dimension	All
			675	0.0517917	random_dimension	All
			676	0.0636536	random_dimension	All
			677	0.0527726	random_dimension	All
			678	0.0579492	random_dimension	All
			679	0.0637557	random_dimension	All
			680	0.0812119	random_dimension	All
			681	0.0598461	random_dimension	All
			682	0.0699872	random_dimension	All
			683	0.0644893	random_dimension	All
			684	0.065292	random_dimension	All
			685	0.0656379	random_dimension	All
			686	0.0604082	random_dimension	All
			687	0.0618513	random_dimension	All
			688	0.0553716	random_dimension	All
			689	0.067167	random_dimension	All
			690	0.0558409	random_dimension	All
			691	0.0537021	random_dimension	All
			692	0.0703417	random_dimension	All
			693	0.0490885	random_dimension	All
			694	0.05245	random_dimension	All
			695	0.0666613	random_dimension	All
			696	0.0650874	random_dimension	All
			697	0.0657772	random_dimension	All
			698	0.059729	random_dimension	All
			699	0.0587825	random_dimension	All
			700	0.062794	random_dimension	All
			701	0.0622595	random_dimension	All
			702	0.0748342	random_dimension	All
			703	0.0634802	random_dimension	All
			704	0.0585383	random_dimension	All
			705	0.0675168	random_dimension	All
			706	0.0642748	random_dimension	All
			707	0.0679046	random_dimension	All
			708	0.0726093	random_dimension	All
			709	0.0715173	random_dimension	All
			710	0.0553564	random_dimension	All
			711	0.0560153	random_dimension	All
			712	0.0675172	random_dimension	All
			713	0.0720332	random_dimension	All
			714	0.0668936	random_dimension	All
			715	0.0557112	random_dimension	All
			716	0.0774655	random_dimension	All
			717	0.0676397	random_dimension	All
			718	0.0596232	random_dimension	All
			719	0.0545116	random_dimension	All
			720	0.0634499	random_dimension	All
			721	0.0551627	random_dimension	All
			722	0.0599612	random_dimension	All
			723	0.0656949	random_dimension	All
			724	0.063362	random_dimension	All
			725	0.0594525	random_dimension	All
			726	0.064558	random_dimension	All
			727	0.0687747	random_dimension	All
			728	0.0526569	random_dimension	All
			729	0.0644517	random_dimension	All
			730	0.0527224	random_dimension	All
			731	0.0649872	random_dimension	All
			732	0.0593622	random_dimension	All
			733	0.0653336	random_dimension	All
			734	0.0596948	random_dimension	All
			735	0.0668327	random_dimension	All
			736	0.0628658	random_dimension	All
			737	0.0581899	random_dimension	All
			738	0.0583905	random_dimension	All
			739	0.0561108	random_dimension	All
			740	0.0513325	random_dimension	All
			741	0.0502339	random_dimension	All
			742	0.061321	random_dimension	All
			743	0.0544251	random_dimension	All
			744	0.0554373	random_dimension	All
			745	0.0549864	random_dimension	All
			746	0.0609867	random_dimension	All
			747	0.0612741	random_dimension	All
			748	0.0607268	random_dimension	All
			749	0.0617857	random_dimension	All
			750	0.0661318	random_dimension	All
			751	0.0632885	random_dimension	All
			752	0.0639649	random_dimension	All
			753	0.0576506	random_dimension	All
			754	0.0641612	random_dimension	All
			755	0.0608483	random_dimension	All
			756	0.0672759	random_dimension	All
			757	0.0502501	random_dimension	All
			758	0.0728207	random_dimension	All
			759	0.0600423	random_dimension	All
			760	0.0681428	random_dimension	All
			761	0.0683011	random_dimension	All
			762	0.063035	random_dimension	All
			763	0.0594409	random_dimension	All
			764	0.0602184	random_dimension	All
			765	0.0693735	random_dimension	All
			766	0.0689005	random_dimension	All
			767	0.0616442	random_dimension	All
			768	0.0507938	random_dimension	All
			769	0.065795	random_dimension	All
			770	0.0670704	random_dimension	All
			771	0.0636062	random_dimension	All
			772	0.0604842	random_dimension	All
			773	0.0637826	random_dimension	All
			774	0.0660177	random_dimension	All
			775	0.0591829	random_dimension	All
			776	0.0619639	random_dimension	All
			777	0.061955	random_dimension	All
			778	0.0668722	random_dimension	All
			779	0.0716833	random_dimension	All
			780	0.0584564	random_dimension	All
			781	0.0614919	random_dimension	All
			782	0.0667558	random_dimension	All
			783	0.0544702	random_dimension	All
			784	0.0734259	random_dimension	All
			785	0.0626947	random_dimension	All
			786	0.0607176	random_dimension	All
			787	0.0621388	random_dimension	All
			788	0.0576231	random_dimension	All
			789	0.0653524	random_dimension	All
			790	0.0660103	random_dimension	All
			791	0.0599234	random_dimension	All
			792	0.0621355	random_dimension	All
			793	0.0603523	random_dimension	All
			794	0.065857	random_dimension	All
			795	0.0638503	random_dimension	All
			796	0.0654019	random_dimension	All
			797	0.0657596	random_dimension	All
			798	0.0650225	random_dimension	All
			799	0.0498155	random_dimension	All
			800	0.0618031	random_dimension	All
			801	0.0618846	random_dimension	All
			802	0.0541479	random_dimension	All
			803	0.0662624	random_dimension	All
			804	0.0577652	random_dimension	All
			805	0.0652845	random_dimension	All
			806	0.0606004	random_dimension	All
			807	0.0705884	random_dimension	All
			808	0.061893	random_dimension	All
			809	0.0587097	random_dimension	All
			810	0.0699639	random_dimension	All
			811	0.0655308	random_dimension	All
			812	0.0715749	random_dimension	All
			813	0.0654735	random_dimension	All
			814	0.073249	random_dimension	All
			815	0.0635276	random_dimension	All
			816	0.0631297	random_dimension	All
			817	0.06262	random_dimension	All
			818	0.0582616	random_dimension	All
			819	0.0684186	random_dimension	All
			820	0.0590979	random_dimension	All
			821	0.0608848	random_dimension	All
			822	0.0600963	random_dimension	All
			823	0.0647689	random_dimension	All
			824	0.0634683	random_dimension	All
			825	0.0700492	random_dimension	All
			826	0.0719723	random_dimension	All
			827	0.0675945	random_dimension	All
			828	0.0714417	random_dimension	All
			829	0.0523407	random_dimension	All
			830	0.0662794	random_dimension	All
			831	0.0628212	random_dimension	All
			832	0.0662762	random_dimension	All
			833	0.0634067	random_dimension	All
			834	0.0585795	random_dimension	All
			835	0.0709556	random_dimension	All
			836	0.0610446	random_dimension	All
			837	0.0629801	random_dimension	All
			838	0.0674081	random_dimension	All
			839	0.0511308	random_dimension	All
			840	0.061434	random_dimension	All
			841	0.0723152	random_dimension	All
			842	0.062121	random_dimension	All
			843	0.0651307	random_dimension	All
			844	0.0650809	random_dimension	All
			845	0.0624253	random_dimension	All
			846	0.0713562	random_dimension	All
			847	0.0605032	random_dimension	All
			848	0.0603311	random_dimension	All
			849	0.0619713	random_dimension	All
			850	0.0696213	random_dimension	All
			851	0.058901	random_dimension	All
			852	0.0512793	random_dimension	All
			853	0.0738434	random_dimension	All
			854	0.0619831	random_dimension	All
			855	0.059028	random_dimension	All
			856	0.0575437	random_dimension	All
			857	0.0720054	random_dimension	All
			858	0.054712	random_dimension	All
			859	0.0663639	random_dimension	All
			860	0.0688416	random_dimension	All
			861	0.0646095	random_dimension	All
			862	0.0691764	random_dimension	All
			863	0.0605046	random_dimension	All
			864	0.0635977	random_dimension	All
			865	0.0643755	random_dimension	All
			866	0.0688044	random_dimension	All
			867	0.0575583	random_dimension	All
			868	0.0618664	random_dimension	All
			869	0.0623109	random_dimension	All
			870	0.0713115	random_dimension	All
			871	0.0601947	random_dimension	All
			872	0.0673188	random_dimension	All
			873	0.0676269	random_dimension	All
			874	0.0661493	random_dimension	All
			875	0.0589021	random_dimension	All
			876	0.0651631	random_dimension	All
			877	0.0582826	random_dimension	All
			878	0.070367	random_dimension	All
			879	0.0537683	random_dimension	All
			880	0.0706196	random_dimension	All
			881	0.0637345	random_dimension	All
			882	0.0579386	random_dimension	All
			883	0.0564888	random_dimension	All
			884	0.0636389	random_dimension	All
			885	0.0673113	random_dimension	All
			886	0.056613	random_dimension	All
			887	0.069855	random_dimension	All
			888	0.0659682	random_dimension	All
			889	0.0624257	random_dimension	All
			890	0.0633468	random_dimension	All
			891	0.0754275	random_dimension	All
			892	0.0608988	random_dimension	All
			893	0.0600059	random_dimension	All
			894	0.0609276	random_dimension	All
			895	0.0659293	random_dimension	All
			896	0.0662763	random_dimension	All
			897	0.0579297	random_dimension	All
			898	0.0707649	random_dimension	All
			899	0.0685088	random_dimension	All
			900	0.0575399	random_dimension	All
			901	0.0638651	random_dimension	All
			902	0.0696056	random_dimension	All
			903	0.0614463	random_dimension	All
			904	0.0667034	random_dimension	All
			905	0.0659557	random_dimension	All
			906	0.0621722	random_dimension	All
			907	0.0633344	random_dimension	All
			908	0.0567914	random_dimension	All
			909	0.0618382	random_dimension	All
			910	0.0663466	random_dimension	All
			911	0.0666043	random_dimension	All
			912	0.0611194	random_dimension	All
			913	0.0716941	random_dimension	All
			914	0.0641343	random_dimension	All
			915	0.0611324	random_dimension	All
			916	0.0639302	random_dimension	All
			917	0.0646265	random_dimension	All
			918	0.0628541	random_dimension	All
			919	0.0558527	random_dimension	All
			920	0.0721632	random_dimension	All
			921	0.0483694	random_dimension	All
			922	0.0636229	random_dimension	All
			923	0.0579741	random_dimension	All
			924	0.0605036	random_dimension	All
			925	0.0501523	random_dimension	All
			926	0.0759915	random_dimension	All
			927	0.0780416	random_dimension	All
			928	0.0645147	random_dimension	All
			929	0.0616192	random_dimension	All
			930	0.0616348	random_dimension	All
			931	0.0575512	random_dimension	All
			932	0.0740388	random_dimension	All
			933	0.0682161	random_dimension	All
			934	0.0585701	random_dimension	All
			935	0.0591436	random_dimension	All
			936	0.0526291	random_dimension	All
			937	0.0603725	random_dimension	All
			938	0.0606107	random_dimension	All
			939	0.0616312	random_dimension	All
			940	0.0509056	random_dimension	All
			941	0.0604404	random_dimension	All
			942	0.0633248	random_dimension	All
			943	0.0663659	random_dimension	All
			944	0.0612634	random_dimension	All
			945	0.0623636	random_dimension	All
			946	0.0565808	random_dimension	All
			947	0.0601163	random_dimension	All
			948	0.0644614	random_dimension	All
			949	0.0614977	random_dimension	All
			950	0.0697711	random_dimension	All
			951	0.0664858	random_dimension	All
			952	0.0500707	random_dimension	All
			953	0.0656496	random_dimension	All
			954	0.0547431	random_dimension	All
			955	0.0658862	random_dimension	All
			956	0.0651971	random_dimension	All
			957	0.0671937	random_dimension	All
			958	0.0497695	random_dimension	All
			959	0.055451	random_dimension	All
			960	0.0631727	random_dimension	All
			961	0.0586235	random_dimension	All
			962	0.0565412	random_dimension	All
			963	0.0673995	random_dimension	All
			964	0.056627	random_dimension	All
			965	0.0625303	random_dimension	All
			966	0.0605704	random_dimension	All
			967	0.0607715	random_dimension	All
			968	0.0615148	random_dimension	All
			969	0.0621611	random_dimension	All
			970	0.0715452	random_dimension	All
			971	0.0691277	random_dimension	All
			972	0.0654602	random_dimension	All
			973	0.070506	random_dimension	All
			974	0.0572493	random_dimension	All
			975	0.0692619	random_dimension	All
			976	0.0510856	random_dimension	All
			977	0.0564082	random_dimension	All
			978	0.0467709	random_dimension	All
			979	0.0538284	random_dimension	All
			980	0.0633333	random_dimension	All
			981	0.0528757	random_dimension	All
			982	0.0625498	random_dimension	All
			983	0.0702582	random_dimension	All
			984	0.0679021	random_dimension	All
			985	0.0672719	random_dimension	All
			986	0.061172	random_dimension	All
			987	0.0643263	random_dimension	All
			988	0.0688985	random_dimension	All
			989	0.0574888	random_dimension	All
			990	0.0683591	random_dimension	All
			991	0.0635741	random_dimension	All
			992	0.0617676	random_dimension	All
			993	0.0601593	random_dimension	All
			994	0.0693534	random_dimension	All
			995	0.0601077	random_dimension	All
			996	0.0647458	random_dimension	All
			997	0.0538368	random_dimension	All
			998	0.0550109	random_dimension	All
			999	0.0567337	random_dimension	All
			1000	0.0520615	random_dimension	All
			1	0.0566967	random_dimension	Eurasia
			2	0.0591167	random_dimension	Eurasia
			3	0.0631928	random_dimension	Eurasia
			4	0.0556827	random_dimension	Eurasia
			5	0.0477789	random_dimension	Eurasia
			6	0.0617217	random_dimension	Eurasia
			7	0.0500376	random_dimension	Eurasia
			8	0.0613142	random_dimension	Eurasia
			9	0.0466971	random_dimension	Eurasia
			10	0.0483564	random_dimension	Eurasia
			11	0.058504	random_dimension	Eurasia
			12	0.0568095	random_dimension	Eurasia
			13	0.0541753	random_dimension	Eurasia
			14	0.0555352	random_dimension	Eurasia
			15	0.0598439	random_dimension	Eurasia
			16	0.056278	random_dimension	Eurasia
			17	0.058201	random_dimension	Eurasia
			18	0.0477731	random_dimension	Eurasia
			19	0.0495673	random_dimension	Eurasia
			20	0.0589862	random_dimension	Eurasia
			21	0.0531707	random_dimension	Eurasia
			22	0.0465168	random_dimension	Eurasia
			23	0.0530551	random_dimension	Eurasia
			24	0.0493344	random_dimension	Eurasia
			25	0.0493187	random_dimension	Eurasia
			26	0.061031	random_dimension	Eurasia
			27	0.0559786	random_dimension	Eurasia
			28	0.0495137	random_dimension	Eurasia
			29	0.0516078	random_dimension	Eurasia
			30	0.0548671	random_dimension	Eurasia
			31	0.056505	random_dimension	Eurasia
			32	0.0495084	random_dimension	Eurasia
			33	0.0474625	random_dimension	Eurasia
			34	0.0527185	random_dimension	Eurasia
			35	0.0533288	random_dimension	Eurasia
			36	0.0566464	random_dimension	Eurasia
			37	0.0518388	random_dimension	Eurasia
			38	0.0544678	random_dimension	Eurasia
			39	0.0535017	random_dimension	Eurasia
			40	0.0511904	random_dimension	Eurasia
			41	0.0486218	random_dimension	Eurasia
			42	0.0517466	random_dimension	Eurasia
			43	0.0504851	random_dimension	Eurasia
			44	0.0498918	random_dimension	Eurasia
			45	0.0632802	random_dimension	Eurasia
			46	0.0531875	random_dimension	Eurasia
			47	0.051959	random_dimension	Eurasia
			48	0.0559753	random_dimension	Eurasia
			49	0.056698	random_dimension	Eurasia
			50	0.0537166	random_dimension	Eurasia
			51	0.0456049	random_dimension	Eurasia
			52	0.052771	random_dimension	Eurasia
			53	0.0496646	random_dimension	Eurasia
			54	0.0514799	random_dimension	Eurasia
			55	0.0609833	random_dimension	Eurasia
			56	0.054698	random_dimension	Eurasia
			57	0.049043	random_dimension	Eurasia
			58	0.0497558	random_dimension	Eurasia
			59	0.0583206	random_dimension	Eurasia
			60	0.0546009	random_dimension	Eurasia
			61	0.0529456	random_dimension	Eurasia
			62	0.0524638	random_dimension	Eurasia
			63	0.0541128	random_dimension	Eurasia
			64	0.0540202	random_dimension	Eurasia
			65	0.0545202	random_dimension	Eurasia
			66	0.0556528	random_dimension	Eurasia
			67	0.0453118	random_dimension	Eurasia
			68	0.0545816	random_dimension	Eurasia
			69	0.054436	random_dimension	Eurasia
			70	0.0536744	random_dimension	Eurasia
			71	0.048184	random_dimension	Eurasia
			72	0.036784	random_dimension	Eurasia
			73	0.0550679	random_dimension	Eurasia
			74	0.0504041	random_dimension	Eurasia
			75	0.04975	random_dimension	Eurasia
			76	0.0506554	random_dimension	Eurasia
			77	0.0489007	random_dimension	Eurasia
			78	0.0413194	random_dimension	Eurasia
			79	0.050729	random_dimension	Eurasia
			80	0.0528032	random_dimension	Eurasia
			81	0.0555547	random_dimension	Eurasia
			82	0.0584099	random_dimension	Eurasia
			83	0.0547187	random_dimension	Eurasia
			84	0.0610397	random_dimension	Eurasia
			85	0.0452401	random_dimension	Eurasia
			86	0.0507517	random_dimension	Eurasia
			87	0.0587044	random_dimension	Eurasia
			88	0.0512852	random_dimension	Eurasia
			89	0.0586654	random_dimension	Eurasia
			90	0.058368	random_dimension	Eurasia
			91	0.0449028	random_dimension	Eurasia
			92	0.0434594	random_dimension	Eurasia
			93	0.0674743	random_dimension	Eurasia
			94	0.0477584	random_dimension	Eurasia
			95	0.0529071	random_dimension	Eurasia
			96	0.0512557	random_dimension	Eurasia
			97	0.0468531	random_dimension	Eurasia
			98	0.0644842	random_dimension	Eurasia
			99	0.0568048	random_dimension	Eurasia
			100	0.0487262	random_dimension	Eurasia
			101	0.0560363	random_dimension	Eurasia
			102	0.0543315	random_dimension	Eurasia
			103	0.0600302	random_dimension	Eurasia
			104	0.0445233	random_dimension	Eurasia
			105	0.0575374	random_dimension	Eurasia
			106	0.0607215	random_dimension	Eurasia
			107	0.0553591	random_dimension	Eurasia
			108	0.0527321	random_dimension	Eurasia
			109	0.064617	random_dimension	Eurasia
			110	0.0432819	random_dimension	Eurasia
			111	0.047856	random_dimension	Eurasia
			112	0.0462925	random_dimension	Eurasia
			113	0.0536268	random_dimension	Eurasia
			114	0.0524118	random_dimension	Eurasia
			115	0.0583924	random_dimension	Eurasia
			116	0.0506696	random_dimension	Eurasia
			117	0.0537932	random_dimension	Eurasia
			118	0.0529463	random_dimension	Eurasia
			119	0.0572749	random_dimension	Eurasia
			120	0.0591846	random_dimension	Eurasia
			121	0.0519435	random_dimension	Eurasia
			122	0.0486247	random_dimension	Eurasia
			123	0.0562331	random_dimension	Eurasia
			124	0.0552361	random_dimension	Eurasia
			125	0.0567395	random_dimension	Eurasia
			126	0.0575144	random_dimension	Eurasia
			127	0.0540989	random_dimension	Eurasia
			128	0.0517833	random_dimension	Eurasia
			129	0.0347294	random_dimension	Eurasia
			130	0.0489965	random_dimension	Eurasia
			131	0.0543579	random_dimension	Eurasia
			132	0.0603741	random_dimension	Eurasia
			133	0.0534036	random_dimension	Eurasia
			134	0.0407098	random_dimension	Eurasia
			135	0.0540378	random_dimension	Eurasia
			136	0.0553518	random_dimension	Eurasia
			137	0.0650837	random_dimension	Eurasia
			138	0.0412415	random_dimension	Eurasia
			139	0.0619448	random_dimension	Eurasia
			140	0.0436828	random_dimension	Eurasia
			141	0.0580983	random_dimension	Eurasia
			142	0.0564653	random_dimension	Eurasia
			143	0.0567006	random_dimension	Eurasia
			144	0.0581487	random_dimension	Eurasia
			145	0.059336	random_dimension	Eurasia
			146	0.0520275	random_dimension	Eurasia
			147	0.0555957	random_dimension	Eurasia
			148	0.0527611	random_dimension	Eurasia
			149	0.051916	random_dimension	Eurasia
			150	0.0552343	random_dimension	Eurasia
			151	0.0490628	random_dimension	Eurasia
			152	0.0504022	random_dimension	Eurasia
			153	0.0652398	random_dimension	Eurasia
			154	0.0468244	random_dimension	Eurasia
			155	0.0525767	random_dimension	Eurasia
			156	0.0477543	random_dimension	Eurasia
			157	0.0536098	random_dimension	Eurasia
			158	0.0495886	random_dimension	Eurasia
			159	0.0530852	random_dimension	Eurasia
			160	0.054212	random_dimension	Eurasia
			161	0.0494264	random_dimension	Eurasia
			162	0.0508857	random_dimension	Eurasia
			163	0.0559007	random_dimension	Eurasia
			164	0.0633658	random_dimension	Eurasia
			165	0.0568583	random_dimension	Eurasia
			166	0.0546757	random_dimension	Eurasia
			167	0.0479684	random_dimension	Eurasia
			168	0.0556395	random_dimension	Eurasia
			169	0.0522376	random_dimension	Eurasia
			170	0.0532439	random_dimension	Eurasia
			171	0.053559	random_dimension	Eurasia
			172	0.0558987	random_dimension	Eurasia
			173	0.0617474	random_dimension	Eurasia
			174	0.0550185	random_dimension	Eurasia
			175	0.0574958	random_dimension	Eurasia
			176	0.0497283	random_dimension	Eurasia
			177	0.0564385	random_dimension	Eurasia
			178	0.0526666	random_dimension	Eurasia
			179	0.0570848	random_dimension	Eurasia
			180	0.0527042	random_dimension	Eurasia
			181	0.0557486	random_dimension	Eurasia
			182	0.044359	random_dimension	Eurasia
			183	0.0467652	random_dimension	Eurasia
			184	0.0543131	random_dimension	Eurasia
			185	0.0575058	random_dimension	Eurasia
			186	0.0583323	random_dimension	Eurasia
			187	0.0622976	random_dimension	Eurasia
			188	0.0524008	random_dimension	Eurasia
			189	0.0549145	random_dimension	Eurasia
			190	0.0600208	random_dimension	Eurasia
			191	0.0594755	random_dimension	Eurasia
			192	0.0604409	random_dimension	Eurasia
			193	0.0544619	random_dimension	Eurasia
			194	0.0463856	random_dimension	Eurasia
			195	0.0510749	random_dimension	Eurasia
			196	0.0539614	random_dimension	Eurasia
			197	0.0483182	random_dimension	Eurasia
			198	0.0526595	random_dimension	Eurasia
			199	0.0511869	random_dimension	Eurasia
			200	0.0523942	random_dimension	Eurasia
			201	0.0600173	random_dimension	Eurasia
			202	0.0512391	random_dimension	Eurasia
			203	0.0631442	random_dimension	Eurasia
			204	0.0604114	random_dimension	Eurasia
			205	0.0551554	random_dimension	Eurasia
			206	0.0574332	random_dimension	Eurasia
			207	0.0623626	random_dimension	Eurasia
			208	0.0516621	random_dimension	Eurasia
			209	0.0590493	random_dimension	Eurasia
			210	0.054186	random_dimension	Eurasia
			211	0.0475904	random_dimension	Eurasia
			212	0.0566919	random_dimension	Eurasia
			213	0.0515787	random_dimension	Eurasia
			214	0.0529195	random_dimension	Eurasia
			215	0.0554854	random_dimension	Eurasia
			216	0.0535208	random_dimension	Eurasia
			217	0.0441574	random_dimension	Eurasia
			218	0.0649502	random_dimension	Eurasia
			219	0.0498299	random_dimension	Eurasia
			220	0.0494784	random_dimension	Eurasia
			221	0.0519103	random_dimension	Eurasia
			222	0.0623253	random_dimension	Eurasia
			223	0.0436855	random_dimension	Eurasia
			224	0.0465342	random_dimension	Eurasia
			225	0.0564223	random_dimension	Eurasia
			226	0.0565654	random_dimension	Eurasia
			227	0.0516074	random_dimension	Eurasia
			228	0.0634889	random_dimension	Eurasia
			229	0.0507196	random_dimension	Eurasia
			230	0.0509612	random_dimension	Eurasia
			231	0.0490948	random_dimension	Eurasia
			232	0.0618609	random_dimension	Eurasia
			233	0.049928	random_dimension	Eurasia
			234	0.0534609	random_dimension	Eurasia
			235	0.0587558	random_dimension	Eurasia
			236	0.0559084	random_dimension	Eurasia
			237	0.0529052	random_dimension	Eurasia
			238	0.0566141	random_dimension	Eurasia
			239	0.0505651	random_dimension	Eurasia
			240	0.0446198	random_dimension	Eurasia
			241	0.0561979	random_dimension	Eurasia
			242	0.0502515	random_dimension	Eurasia
			243	0.0565274	random_dimension	Eurasia
			244	0.0482411	random_dimension	Eurasia
			245	0.0583961	random_dimension	Eurasia
			246	0.0498032	random_dimension	Eurasia
			247	0.0480204	random_dimension	Eurasia
			248	0.0551408	random_dimension	Eurasia
			249	0.0497822	random_dimension	Eurasia
			250	0.0494416	random_dimension	Eurasia
			251	0.0546676	random_dimension	Eurasia
			252	0.0606771	random_dimension	Eurasia
			253	0.0542399	random_dimension	Eurasia
			254	0.0625487	random_dimension	Eurasia
			255	0.0512804	random_dimension	Eurasia
			256	0.0603515	random_dimension	Eurasia
			257	0.0457095	random_dimension	Eurasia
			258	0.0507721	random_dimension	Eurasia
			259	0.0556683	random_dimension	Eurasia
			260	0.0631459	random_dimension	Eurasia
			261	0.0456371	random_dimension	Eurasia
			262	0.0573078	random_dimension	Eurasia
			263	0.0565766	random_dimension	Eurasia
			264	0.0591071	random_dimension	Eurasia
			265	0.0567091	random_dimension	Eurasia
			266	0.0552324	random_dimension	Eurasia
			267	0.0549792	random_dimension	Eurasia
			268	0.0516226	random_dimension	Eurasia
			269	0.0545012	random_dimension	Eurasia
			270	0.0544856	random_dimension	Eurasia
			271	0.0550625	random_dimension	Eurasia
			272	0.0518912	random_dimension	Eurasia
			273	0.0491927	random_dimension	Eurasia
			274	0.0523986	random_dimension	Eurasia
			275	0.0531552	random_dimension	Eurasia
			276	0.0546007	random_dimension	Eurasia
			277	0.0592435	random_dimension	Eurasia
			278	0.0628004	random_dimension	Eurasia
			279	0.0537136	random_dimension	Eurasia
			280	0.0509679	random_dimension	Eurasia
			281	0.057795	random_dimension	Eurasia
			282	0.0606613	random_dimension	Eurasia
			283	0.0558705	random_dimension	Eurasia
			284	0.0563902	random_dimension	Eurasia
			285	0.0467868	random_dimension	Eurasia
			286	0.0486371	random_dimension	Eurasia
			287	0.0521386	random_dimension	Eurasia
			288	0.0579046	random_dimension	Eurasia
			289	0.0611626	random_dimension	Eurasia
			290	0.0511571	random_dimension	Eurasia
			291	0.0494464	random_dimension	Eurasia
			292	0.0583072	random_dimension	Eurasia
			293	0.05208	random_dimension	Eurasia
			294	0.0507052	random_dimension	Eurasia
			295	0.0475178	random_dimension	Eurasia
			296	0.0622996	random_dimension	Eurasia
			297	0.0564471	random_dimension	Eurasia
			298	0.0599293	random_dimension	Eurasia
			299	0.064803	random_dimension	Eurasia
			300	0.0498036	random_dimension	Eurasia
			301	0.0590158	random_dimension	Eurasia
			302	0.0554488	random_dimension	Eurasia
			303	0.0478854	random_dimension	Eurasia
			304	0.0563852	random_dimension	Eurasia
			305	0.0598512	random_dimension	Eurasia
			306	0.055798	random_dimension	Eurasia
			307	0.052631	random_dimension	Eurasia
			308	0.0402782	random_dimension	Eurasia
			309	0.0516724	random_dimension	Eurasia
			310	0.0491125	random_dimension	Eurasia
			311	0.0663513	random_dimension	Eurasia
			312	0.0528709	random_dimension	Eurasia
			313	0.0593031	random_dimension	Eurasia
			314	0.0554923	random_dimension	Eurasia
			315	0.0513273	random_dimension	Eurasia
			316	0.0539248	random_dimension	Eurasia
			317	0.0527712	random_dimension	Eurasia
			318	0.0659219	random_dimension	Eurasia
			319	0.0454415	random_dimension	Eurasia
			320	0.0448843	random_dimension	Eurasia
			321	0.0440541	random_dimension	Eurasia
			322	0.0589902	random_dimension	Eurasia
			323	0.052448	random_dimension	Eurasia
			324	0.0386791	random_dimension	Eurasia
			325	0.0593077	random_dimension	Eurasia
			326	0.0622625	random_dimension	Eurasia
			327	0.0592012	random_dimension	Eurasia
			328	0.0552074	random_dimension	Eurasia
			329	0.0570271	random_dimension	Eurasia
			330	0.0473675	random_dimension	Eurasia
			331	0.0463562	random_dimension	Eurasia
			332	0.0502903	random_dimension	Eurasia
			333	0.0649298	random_dimension	Eurasia
			334	0.0452857	random_dimension	Eurasia
			335	0.0599021	random_dimension	Eurasia
			336	0.0515494	random_dimension	Eurasia
			337	0.054464	random_dimension	Eurasia
			338	0.0685454	random_dimension	Eurasia
			339	0.0527258	random_dimension	Eurasia
			340	0.048804	random_dimension	Eurasia
			341	0.048161	random_dimension	Eurasia
			342	0.0550748	random_dimension	Eurasia
			343	0.042499	random_dimension	Eurasia
			344	0.059174	random_dimension	Eurasia
			345	0.0549267	random_dimension	Eurasia
			346	0.0593068	random_dimension	Eurasia
			347	0.062028	random_dimension	Eurasia
			348	0.0562472	random_dimension	Eurasia
			349	0.0491589	random_dimension	Eurasia
			350	0.0543622	random_dimension	Eurasia
			351	0.0512953	random_dimension	Eurasia
			352	0.0545522	random_dimension	Eurasia
			353	0.0611407	random_dimension	Eurasia
			354	0.0597651	random_dimension	Eurasia
			355	0.0588683	random_dimension	Eurasia
			356	0.0457	random_dimension	Eurasia
			357	0.0539979	random_dimension	Eurasia
			358	0.0471016	random_dimension	Eurasia
			359	0.0573405	random_dimension	Eurasia
			360	0.0486272	random_dimension	Eurasia
			361	0.0562998	random_dimension	Eurasia
			362	0.0600866	random_dimension	Eurasia
			363	0.057382	random_dimension	Eurasia
			364	0.0489357	random_dimension	Eurasia
			365	0.0543664	random_dimension	Eurasia
			366	0.0503222	random_dimension	Eurasia
			367	0.0496771	random_dimension	Eurasia
			368	0.0499528	random_dimension	Eurasia
			369	0.0511474	random_dimension	Eurasia
			370	0.0475659	random_dimension	Eurasia
			371	0.053909	random_dimension	Eurasia
			372	0.0457547	random_dimension	Eurasia
			373	0.0496714	random_dimension	Eurasia
			374	0.047014	random_dimension	Eurasia
			375	0.0512065	random_dimension	Eurasia
			376	0.0497712	random_dimension	Eurasia
			377	0.0486028	random_dimension	Eurasia
			378	0.0475984	random_dimension	Eurasia
			379	0.0582925	random_dimension	Eurasia
			380	0.0578549	random_dimension	Eurasia
			381	0.0477907	random_dimension	Eurasia
			382	0.0542977	random_dimension	Eurasia
			383	0.0468094	random_dimension	Eurasia
			384	0.0446739	random_dimension	Eurasia
			385	0.0469215	random_dimension	Eurasia
			386	0.0497612	random_dimension	Eurasia
			387	0.0479031	random_dimension	Eurasia
			388	0.0501729	random_dimension	Eurasia
			389	0.062843	random_dimension	Eurasia
			390	0.0521009	random_dimension	Eurasia
			391	0.0508573	random_dimension	Eurasia
			392	0.0617564	random_dimension	Eurasia
			393	0.0569258	random_dimension	Eurasia
			394	0.0609592	random_dimension	Eurasia
			395	0.0467674	random_dimension	Eurasia
			396	0.0552755	random_dimension	Eurasia
			397	0.0605589	random_dimension	Eurasia
			398	0.0497322	random_dimension	Eurasia
			399	0.0558813	random_dimension	Eurasia
			400	0.0558773	random_dimension	Eurasia
			401	0.0514424	random_dimension	Eurasia
			402	0.0573914	random_dimension	Eurasia
			403	0.0498016	random_dimension	Eurasia
			404	0.0486392	random_dimension	Eurasia
			405	0.05364	random_dimension	Eurasia
			406	0.0498953	random_dimension	Eurasia
			407	0.0528256	random_dimension	Eurasia
			408	0.0498105	random_dimension	Eurasia
			409	0.0509456	random_dimension	Eurasia
			410	0.0446814	random_dimension	Eurasia
			411	0.0563697	random_dimension	Eurasia
			412	0.0595769	random_dimension	Eurasia
			413	0.0582233	random_dimension	Eurasia
			414	0.055637	random_dimension	Eurasia
			415	0.0528631	random_dimension	Eurasia
			416	0.0535767	random_dimension	Eurasia
			417	0.0633327	random_dimension	Eurasia
			418	0.0567922	random_dimension	Eurasia
			419	0.0535393	random_dimension	Eurasia
			420	0.0405011	random_dimension	Eurasia
			421	0.0567837	random_dimension	Eurasia
			422	0.0529217	random_dimension	Eurasia
			423	0.0579852	random_dimension	Eurasia
			424	0.0531514	random_dimension	Eurasia
			425	0.0570229	random_dimension	Eurasia
			426	0.0570958	random_dimension	Eurasia
			427	0.0467873	random_dimension	Eurasia
			428	0.0537501	random_dimension	Eurasia
			429	0.0469243	random_dimension	Eurasia
			430	0.0508992	random_dimension	Eurasia
			431	0.0524452	random_dimension	Eurasia
			432	0.0572514	random_dimension	Eurasia
			433	0.0603777	random_dimension	Eurasia
			434	0.0527931	random_dimension	Eurasia
			435	0.046616	random_dimension	Eurasia
			436	0.0616121	random_dimension	Eurasia
			437	0.048337	random_dimension	Eurasia
			438	0.0496244	random_dimension	Eurasia
			439	0.0586259	random_dimension	Eurasia
			440	0.0553908	random_dimension	Eurasia
			441	0.0453766	random_dimension	Eurasia
			442	0.0471752	random_dimension	Eurasia
			443	0.056986	random_dimension	Eurasia
			444	0.0468967	random_dimension	Eurasia
			445	0.0459037	random_dimension	Eurasia
			446	0.0534701	random_dimension	Eurasia
			447	0.0575779	random_dimension	Eurasia
			448	0.0495525	random_dimension	Eurasia
			449	0.0486091	random_dimension	Eurasia
			450	0.0651202	random_dimension	Eurasia
			451	0.0647616	random_dimension	Eurasia
			452	0.0556252	random_dimension	Eurasia
			453	0.0527366	random_dimension	Eurasia
			454	0.0598438	random_dimension	Eurasia
			455	0.0527341	random_dimension	Eurasia
			456	0.0466393	random_dimension	Eurasia
			457	0.053224	random_dimension	Eurasia
			458	0.0444889	random_dimension	Eurasia
			459	0.0483575	random_dimension	Eurasia
			460	0.047767	random_dimension	Eurasia
			461	0.0436652	random_dimension	Eurasia
			462	0.0562633	random_dimension	Eurasia
			463	0.0487203	random_dimension	Eurasia
			464	0.0526635	random_dimension	Eurasia
			465	0.0587592	random_dimension	Eurasia
			466	0.0568356	random_dimension	Eurasia
			467	0.05674	random_dimension	Eurasia
			468	0.0413058	random_dimension	Eurasia
			469	0.0468281	random_dimension	Eurasia
			470	0.0553677	random_dimension	Eurasia
			471	0.0458813	random_dimension	Eurasia
			472	0.0465175	random_dimension	Eurasia
			473	0.0539153	random_dimension	Eurasia
			474	0.0526887	random_dimension	Eurasia
			475	0.0498215	random_dimension	Eurasia
			476	0.0594206	random_dimension	Eurasia
			477	0.0550541	random_dimension	Eurasia
			478	0.0584368	random_dimension	Eurasia
			479	0.050514	random_dimension	Eurasia
			480	0.0558302	random_dimension	Eurasia
			481	0.052931	random_dimension	Eurasia
			482	0.0510649	random_dimension	Eurasia
			483	0.0508613	random_dimension	Eurasia
			484	0.052899	random_dimension	Eurasia
			485	0.0422386	random_dimension	Eurasia
			486	0.0481257	random_dimension	Eurasia
			487	0.0494254	random_dimension	Eurasia
			488	0.0597758	random_dimension	Eurasia
			489	0.0568483	random_dimension	Eurasia
			490	0.0618769	random_dimension	Eurasia
			491	0.0562482	random_dimension	Eurasia
			492	0.0462536	random_dimension	Eurasia
			493	0.0569097	random_dimension	Eurasia
			494	0.0551449	random_dimension	Eurasia
			495	0.0559102	random_dimension	Eurasia
			496	0.0573399	random_dimension	Eurasia
			497	0.061988	random_dimension	Eurasia
			498	0.0536619	random_dimension	Eurasia
			499	0.052791	random_dimension	Eurasia
			500	0.052871	random_dimension	Eurasia
			501	0.0473764	random_dimension	Eurasia
			502	0.0584608	random_dimension	Eurasia
			503	0.0481665	random_dimension	Eurasia
			504	0.0537002	random_dimension	Eurasia
			505	0.0565242	random_dimension	Eurasia
			506	0.0593032	random_dimension	Eurasia
			507	0.0461668	random_dimension	Eurasia
			508	0.0571606	random_dimension	Eurasia
			509	0.0503707	random_dimension	Eurasia
			510	0.0575147	random_dimension	Eurasia
			511	0.0528963	random_dimension	Eurasia
			512	0.0590945	random_dimension	Eurasia
			513	0.0459042	random_dimension	Eurasia
			514	0.0559919	random_dimension	Eurasia
			515	0.0562716	random_dimension	Eurasia
			516	0.0533655	random_dimension	Eurasia
			517	0.0557257	random_dimension	Eurasia
			518	0.0557119	random_dimension	Eurasia
			519	0.0528674	random_dimension	Eurasia
			520	0.0581863	random_dimension	Eurasia
			521	0.0649112	random_dimension	Eurasia
			522	0.0623358	random_dimension	Eurasia
			523	0.0512335	random_dimension	Eurasia
			524	0.057851	random_dimension	Eurasia
			525	0.0529376	random_dimension	Eurasia
			526	0.0520419	random_dimension	Eurasia
			527	0.0550472	random_dimension	Eurasia
			528	0.0495828	random_dimension	Eurasia
			529	0.0439656	random_dimension	Eurasia
			530	0.0595692	random_dimension	Eurasia
			531	0.0551276	random_dimension	Eurasia
			532	0.0537127	random_dimension	Eurasia
			533	0.058031	random_dimension	Eurasia
			534	0.0395416	random_dimension	Eurasia
			535	0.0512755	random_dimension	Eurasia
			536	0.0567684	random_dimension	Eurasia
			537	0.0426602	random_dimension	Eurasia
			538	0.0505275	random_dimension	Eurasia
			539	0.0656029	random_dimension	Eurasia
			540	0.0521473	random_dimension	Eurasia
			541	0.0508938	random_dimension	Eurasia
			542	0.053989	random_dimension	Eurasia
			543	0.0550425	random_dimension	Eurasia
			544	0.0517834	random_dimension	Eurasia
			545	0.0551205	random_dimension	Eurasia
			546	0.0557804	random_dimension	Eurasia
			547	0.0568481	random_dimension	Eurasia
			548	0.0443747	random_dimension	Eurasia
			549	0.0410514	random_dimension	Eurasia
			550	0.0521687	random_dimension	Eurasia
			551	0.0513601	random_dimension	Eurasia
			552	0.0550989	random_dimension	Eurasia
			553	0.0537813	random_dimension	Eurasia
			554	0.0554488	random_dimension	Eurasia
			555	0.0512881	random_dimension	Eurasia
			556	0.0484961	random_dimension	Eurasia
			557	0.0431477	random_dimension	Eurasia
			558	0.0453123	random_dimension	Eurasia
			559	0.0585375	random_dimension	Eurasia
			560	0.0563612	random_dimension	Eurasia
			561	0.0541131	random_dimension	Eurasia
			562	0.0593339	random_dimension	Eurasia
			563	0.0609231	random_dimension	Eurasia
			564	0.0596975	random_dimension	Eurasia
			565	0.0536059	random_dimension	Eurasia
			566	0.0493292	random_dimension	Eurasia
			567	0.054503	random_dimension	Eurasia
			568	0.0545025	random_dimension	Eurasia
			569	0.0541364	random_dimension	Eurasia
			570	0.0517764	random_dimension	Eurasia
			571	0.0555735	random_dimension	Eurasia
			572	0.0510432	random_dimension	Eurasia
			573	0.057477	random_dimension	Eurasia
			574	0.0577746	random_dimension	Eurasia
			575	0.0583754	random_dimension	Eurasia
			576	0.0474548	random_dimension	Eurasia
			577	0.0481835	random_dimension	Eurasia
			578	0.0493982	random_dimension	Eurasia
			579	0.0498037	random_dimension	Eurasia
			580	0.0473469	random_dimension	Eurasia
			581	0.0536183	random_dimension	Eurasia
			582	0.0521326	random_dimension	Eurasia
			583	0.0576949	random_dimension	Eurasia
			584	0.0468407	random_dimension	Eurasia
			585	0.0564128	random_dimension	Eurasia
			586	0.0595657	random_dimension	Eurasia
			587	0.055337	random_dimension	Eurasia
			588	0.0513483	random_dimension	Eurasia
			589	0.0512163	random_dimension	Eurasia
			590	0.0469058	random_dimension	Eurasia
			591	0.0630137	random_dimension	Eurasia
			592	0.0495055	random_dimension	Eurasia
			593	0.0587354	random_dimension	Eurasia
			594	0.0538519	random_dimension	Eurasia
			595	0.0613281	random_dimension	Eurasia
			596	0.0465135	random_dimension	Eurasia
			597	0.0602509	random_dimension	Eurasia
			598	0.0626788	random_dimension	Eurasia
			599	0.0511142	random_dimension	Eurasia
			600	0.0528919	random_dimension	Eurasia
			601	0.0460219	random_dimension	Eurasia
			602	0.0548489	random_dimension	Eurasia
			603	0.0443966	random_dimension	Eurasia
			604	0.0624858	random_dimension	Eurasia
			605	0.0453191	random_dimension	Eurasia
			606	0.0526809	random_dimension	Eurasia
			607	0.0564994	random_dimension	Eurasia
			608	0.0468508	random_dimension	Eurasia
			609	0.0550025	random_dimension	Eurasia
			610	0.0570104	random_dimension	Eurasia
			611	0.0500973	random_dimension	Eurasia
			612	0.0528842	random_dimension	Eurasia
			613	0.0618371	random_dimension	Eurasia
			614	0.0617399	random_dimension	Eurasia
			615	0.0607853	random_dimension	Eurasia
			616	0.0555148	random_dimension	Eurasia
			617	0.0484722	random_dimension	Eurasia
			618	0.0528809	random_dimension	Eurasia
			619	0.0509019	random_dimension	Eurasia
			620	0.0455342	random_dimension	Eurasia
			621	0.0454794	random_dimension	Eurasia
			622	0.0507268	random_dimension	Eurasia
			623	0.0537857	random_dimension	Eurasia
			624	0.0534347	random_dimension	Eurasia
			625	0.053195	random_dimension	Eurasia
			626	0.0575221	random_dimension	Eurasia
			627	0.0545871	random_dimension	Eurasia
			628	0.055577	random_dimension	Eurasia
			629	0.0702201	random_dimension	Eurasia
			630	0.0579518	random_dimension	Eurasia
			631	0.0527558	random_dimension	Eurasia
			632	0.0551752	random_dimension	Eurasia
			633	0.0503489	random_dimension	Eurasia
			634	0.0541956	random_dimension	Eurasia
			635	0.0534883	random_dimension	Eurasia
			636	0.0390991	random_dimension	Eurasia
			637	0.0490725	random_dimension	Eurasia
			638	0.0437822	random_dimension	Eurasia
			639	0.0499431	random_dimension	Eurasia
			640	0.0504808	random_dimension	Eurasia
			641	0.0565873	random_dimension	Eurasia
			642	0.0552723	random_dimension	Eurasia
			643	0.0528779	random_dimension	Eurasia
			644	0.0495429	random_dimension	Eurasia
			645	0.0520393	random_dimension	Eurasia
			646	0.0517027	random_dimension	Eurasia
			647	0.0476585	random_dimension	Eurasia
			648	0.0540935	random_dimension	Eurasia
			649	0.0442092	random_dimension	Eurasia
			650	0.0622255	random_dimension	Eurasia
			651	0.0524412	random_dimension	Eurasia
			652	0.0561156	random_dimension	Eurasia
			653	0.0574179	random_dimension	Eurasia
			654	0.0568698	random_dimension	Eurasia
			655	0.0404054	random_dimension	Eurasia
			656	0.0490619	random_dimension	Eurasia
			657	0.048772	random_dimension	Eurasia
			658	0.0468878	random_dimension	Eurasia
			659	0.0599295	random_dimension	Eurasia
			660	0.0442353	random_dimension	Eurasia
			661	0.0563943	random_dimension	Eurasia
			662	0.0447664	random_dimension	Eurasia
			663	0.0570616	random_dimension	Eurasia
			664	0.0530519	random_dimension	Eurasia
			665	0.0535683	random_dimension	Eurasia
			666	0.0523782	random_dimension	Eurasia
			667	0.0386027	random_dimension	Eurasia
			668	0.0562893	random_dimension	Eurasia
			669	0.057087	random_dimension	Eurasia
			670	0.0580159	random_dimension	Eurasia
			671	0.0625422	random_dimension	Eurasia
			672	0.0568149	random_dimension	Eurasia
			673	0.0524164	random_dimension	Eurasia
			674	0.0518838	random_dimension	Eurasia
			675	0.0536376	random_dimension	Eurasia
			676	0.0560193	random_dimension	Eurasia
			677	0.058501	random_dimension	Eurasia
			678	0.0584587	random_dimension	Eurasia
			679	0.0539382	random_dimension	Eurasia
			680	0.0554582	random_dimension	Eurasia
			681	0.0499437	random_dimension	Eurasia
			682	0.0487322	random_dimension	Eurasia
			683	0.050728	random_dimension	Eurasia
			684	0.0601136	random_dimension	Eurasia
			685	0.0463159	random_dimension	Eurasia
			686	0.0475751	random_dimension	Eurasia
			687	0.0519544	random_dimension	Eurasia
			688	0.0522731	random_dimension	Eurasia
			689	0.0559168	random_dimension	Eurasia
			690	0.0539323	random_dimension	Eurasia
			691	0.0552105	random_dimension	Eurasia
			692	0.0553065	random_dimension	Eurasia
			693	0.0537587	random_dimension	Eurasia
			694	0.0572887	random_dimension	Eurasia
			695	0.0590139	random_dimension	Eurasia
			696	0.056928	random_dimension	Eurasia
			697	0.0546204	random_dimension	Eurasia
			698	0.0547918	random_dimension	Eurasia
			699	0.0602952	random_dimension	Eurasia
			700	0.0483694	random_dimension	Eurasia
			701	0.0458601	random_dimension	Eurasia
			702	0.045295	random_dimension	Eurasia
			703	0.0509902	random_dimension	Eurasia
			704	0.0521462	random_dimension	Eurasia
			705	0.0565733	random_dimension	Eurasia
			706	0.0541427	random_dimension	Eurasia
			707	0.050743	random_dimension	Eurasia
			708	0.0592234	random_dimension	Eurasia
			709	0.056349	random_dimension	Eurasia
			710	0.0589524	random_dimension	Eurasia
			711	0.0574128	random_dimension	Eurasia
			712	0.0579294	random_dimension	Eurasia
			713	0.0582818	random_dimension	Eurasia
			714	0.0510731	random_dimension	Eurasia
			715	0.053761	random_dimension	Eurasia
			716	0.050603	random_dimension	Eurasia
			717	0.0548426	random_dimension	Eurasia
			718	0.0577484	random_dimension	Eurasia
			719	0.0429611	random_dimension	Eurasia
			720	0.048255	random_dimension	Eurasia
			721	0.0619533	random_dimension	Eurasia
			722	0.0572795	random_dimension	Eurasia
			723	0.0651413	random_dimension	Eurasia
			724	0.0554213	random_dimension	Eurasia
			725	0.0472366	random_dimension	Eurasia
			726	0.0549006	random_dimension	Eurasia
			727	0.0606434	random_dimension	Eurasia
			728	0.0601051	random_dimension	Eurasia
			729	0.0584112	random_dimension	Eurasia
			730	0.0535724	random_dimension	Eurasia
			731	0.0409029	random_dimension	Eurasia
			732	0.0503548	random_dimension	Eurasia
			733	0.0512717	random_dimension	Eurasia
			734	0.0497281	random_dimension	Eurasia
			735	0.0466964	random_dimension	Eurasia
			736	0.0528251	random_dimension	Eurasia
			737	0.0509123	random_dimension	Eurasia
			738	0.0510989	random_dimension	Eurasia
			739	0.047152	random_dimension	Eurasia
			740	0.0538877	random_dimension	Eurasia
			741	0.0632136	random_dimension	Eurasia
			742	0.0485377	random_dimension	Eurasia
			743	0.0507112	random_dimension	Eurasia
			744	0.0577121	random_dimension	Eurasia
			745	0.0616034	random_dimension	Eurasia
			746	0.045421	random_dimension	Eurasia
			747	0.0426453	random_dimension	Eurasia
			748	0.0431681	random_dimension	Eurasia
			749	0.0497911	random_dimension	Eurasia
			750	0.0518921	random_dimension	Eurasia
			751	0.0489991	random_dimension	Eurasia
			752	0.0539227	random_dimension	Eurasia
			753	0.0549575	random_dimension	Eurasia
			754	0.0551602	random_dimension	Eurasia
			755	0.0536549	random_dimension	Eurasia
			756	0.048144	random_dimension	Eurasia
			757	0.0492793	random_dimension	Eurasia
			758	0.0522284	random_dimension	Eurasia
			759	0.0487872	random_dimension	Eurasia
			760	0.0568543	random_dimension	Eurasia
			761	0.053167	random_dimension	Eurasia
			762	0.0584506	random_dimension	Eurasia
			763	0.0563271	random_dimension	Eurasia
			764	0.0632946	random_dimension	Eurasia
			765	0.0516693	random_dimension	Eurasia
			766	0.0517503	random_dimension	Eurasia
			767	0.0586956	random_dimension	Eurasia
			768	0.0445378	random_dimension	Eurasia
			769	0.0540071	random_dimension	Eurasia
			770	0.0515237	random_dimension	Eurasia
			771	0.0604873	random_dimension	Eurasia
			772	0.0509774	random_dimension	Eurasia
			773	0.0524215	random_dimension	Eurasia
			774	0.0502857	random_dimension	Eurasia
			775	0.0449306	random_dimension	Eurasia
			776	0.0502791	random_dimension	Eurasia
			777	0.0515909	random_dimension	Eurasia
			778	0.0544356	random_dimension	Eurasia
			779	0.0636958	random_dimension	Eurasia
			780	0.0461986	random_dimension	Eurasia
			781	0.0485284	random_dimension	Eurasia
			782	0.0489618	random_dimension	Eurasia
			783	0.050048	random_dimension	Eurasia
			784	0.0535745	random_dimension	Eurasia
			785	0.0501809	random_dimension	Eurasia
			786	0.047708	random_dimension	Eurasia
			787	0.0490505	random_dimension	Eurasia
			788	0.0516121	random_dimension	Eurasia
			789	0.0569914	random_dimension	Eurasia
			790	0.0560892	random_dimension	Eurasia
			791	0.0545233	random_dimension	Eurasia
			792	0.0502183	random_dimension	Eurasia
			793	0.0556869	random_dimension	Eurasia
			794	0.0531904	random_dimension	Eurasia
			795	0.0579772	random_dimension	Eurasia
			796	0.0520148	random_dimension	Eurasia
			797	0.0485518	random_dimension	Eurasia
			798	0.0596957	random_dimension	Eurasia
			799	0.0567723	random_dimension	Eurasia
			800	0.0593263	random_dimension	Eurasia
			801	0.0448373	random_dimension	Eurasia
			802	0.0571389	random_dimension	Eurasia
			803	0.0554856	random_dimension	Eurasia
			804	0.0521232	random_dimension	Eurasia
			805	0.0491398	random_dimension	Eurasia
			806	0.0563441	random_dimension	Eurasia
			807	0.0501119	random_dimension	Eurasia
			808	0.0654425	random_dimension	Eurasia
			809	0.0573276	random_dimension	Eurasia
			810	0.052953	random_dimension	Eurasia
			811	0.0527292	random_dimension	Eurasia
			812	0.0481272	random_dimension	Eurasia
			813	0.046214	random_dimension	Eurasia
			814	0.0509447	random_dimension	Eurasia
			815	0.0448582	random_dimension	Eurasia
			816	0.0477374	random_dimension	Eurasia
			817	0.0660987	random_dimension	Eurasia
			818	0.0529134	random_dimension	Eurasia
			819	0.0539305	random_dimension	Eurasia
			820	0.0529483	random_dimension	Eurasia
			821	0.0628788	random_dimension	Eurasia
			822	0.0608096	random_dimension	Eurasia
			823	0.0620749	random_dimension	Eurasia
			824	0.0513406	random_dimension	Eurasia
			825	0.0537612	random_dimension	Eurasia
			826	0.0564995	random_dimension	Eurasia
			827	0.0479807	random_dimension	Eurasia
			828	0.0589752	random_dimension	Eurasia
			829	0.0573478	random_dimension	Eurasia
			830	0.0558487	random_dimension	Eurasia
			831	0.0574929	random_dimension	Eurasia
			832	0.0517592	random_dimension	Eurasia
			833	0.0573622	random_dimension	Eurasia
			834	0.0530749	random_dimension	Eurasia
			835	0.0387474	random_dimension	Eurasia
			836	0.0519785	random_dimension	Eurasia
			837	0.0579736	random_dimension	Eurasia
			838	0.0535307	random_dimension	Eurasia
			839	0.0527095	random_dimension	Eurasia
			840	0.0502471	random_dimension	Eurasia
			841	0.0507219	random_dimension	Eurasia
			842	0.054243	random_dimension	Eurasia
			843	0.0525954	random_dimension	Eurasia
			844	0.0548937	random_dimension	Eurasia
			845	0.0489856	random_dimension	Eurasia
			846	0.051263	random_dimension	Eurasia
			847	0.0527779	random_dimension	Eurasia
			848	0.0602711	random_dimension	Eurasia
			849	0.0511095	random_dimension	Eurasia
			850	0.0567463	random_dimension	Eurasia
			851	0.0564049	random_dimension	Eurasia
			852	0.050425	random_dimension	Eurasia
			853	0.054266	random_dimension	Eurasia
			854	0.0586796	random_dimension	Eurasia
			855	0.0647985	random_dimension	Eurasia
			856	0.0465803	random_dimension	Eurasia
			857	0.0563937	random_dimension	Eurasia
			858	0.0564801	random_dimension	Eurasia
			859	0.0517187	random_dimension	Eurasia
			860	0.0505941	random_dimension	Eurasia
			861	0.0479446	random_dimension	Eurasia
			862	0.0548551	random_dimension	Eurasia
			863	0.0626353	random_dimension	Eurasia
			864	0.0562033	random_dimension	Eurasia
			865	0.0532906	random_dimension	Eurasia
			866	0.0512063	random_dimension	Eurasia
			867	0.0613688	random_dimension	Eurasia
			868	0.048959	random_dimension	Eurasia
			869	0.0547484	random_dimension	Eurasia
			870	0.0471421	random_dimension	Eurasia
			871	0.0625798	random_dimension	Eurasia
			872	0.0479289	random_dimension	Eurasia
			873	0.0629709	random_dimension	Eurasia
			874	0.0589549	random_dimension	Eurasia
			875	0.0625463	random_dimension	Eurasia
			876	0.0552868	random_dimension	Eurasia
			877	0.0546695	random_dimension	Eurasia
			878	0.0589007	random_dimension	Eurasia
			879	0.0584272	random_dimension	Eurasia
			880	0.0518371	random_dimension	Eurasia
			881	0.0501128	random_dimension	Eurasia
			882	0.0529266	random_dimension	Eurasia
			883	0.0497217	random_dimension	Eurasia
			884	0.0568311	random_dimension	Eurasia
			885	0.0453963	random_dimension	Eurasia
			886	0.0509477	random_dimension	Eurasia
			887	0.0497529	random_dimension	Eurasia
			888	0.0492908	random_dimension	Eurasia
			889	0.0579605	random_dimension	Eurasia
			890	0.0565851	random_dimension	Eurasia
			891	0.049396	random_dimension	Eurasia
			892	0.0548995	random_dimension	Eurasia
			893	0.0657208	random_dimension	Eurasia
			894	0.0484222	random_dimension	Eurasia
			895	0.0613309	random_dimension	Eurasia
			896	0.0515323	random_dimension	Eurasia
			897	0.042853	random_dimension	Eurasia
			898	0.0536218	random_dimension	Eurasia
			899	0.053463	random_dimension	Eurasia
			900	0.0575288	random_dimension	Eurasia
			901	0.0419922	random_dimension	Eurasia
			902	0.0489342	random_dimension	Eurasia
			903	0.0573871	random_dimension	Eurasia
			904	0.0450387	random_dimension	Eurasia
			905	0.0412114	random_dimension	Eurasia
			906	0.0532806	random_dimension	Eurasia
			907	0.0412132	random_dimension	Eurasia
			908	0.049096	random_dimension	Eurasia
			909	0.0512285	random_dimension	Eurasia
			910	0.0588386	random_dimension	Eurasia
			911	0.042171	random_dimension	Eurasia
			912	0.0545216	random_dimension	Eurasia
			913	0.0522671	random_dimension	Eurasia
			914	0.0437269	random_dimension	Eurasia
			915	0.0507931	random_dimension	Eurasia
			916	0.0488523	random_dimension	Eurasia
			917	0.0530003	random_dimension	Eurasia
			918	0.0457785	random_dimension	Eurasia
			919	0.049085	random_dimension	Eurasia
			920	0.058649	random_dimension	Eurasia
			921	0.0579027	random_dimension	Eurasia
			922	0.0549048	random_dimension	Eurasia
			923	0.0525788	random_dimension	Eurasia
			924	0.0509931	random_dimension	Eurasia
			925	0.0513627	random_dimension	Eurasia
			926	0.0489791	random_dimension	Eurasia
			927	0.0542712	random_dimension	Eurasia
			928	0.0588199	random_dimension	Eurasia
			929	0.0588302	random_dimension	Eurasia
			930	0.0474145	random_dimension	Eurasia
			931	0.054716	random_dimension	Eurasia
			932	0.0608661	random_dimension	Eurasia
			933	0.0628249	random_dimension	Eurasia
			934	0.0517875	random_dimension	Eurasia
			935	0.0557461	random_dimension	Eurasia
			936	0.0555619	random_dimension	Eurasia
			937	0.0515032	random_dimension	Eurasia
			938	0.0474281	random_dimension	Eurasia
			939	0.0617285	random_dimension	Eurasia
			940	0.054935	random_dimension	Eurasia
			941	0.0466044	random_dimension	Eurasia
			942	0.0439231	random_dimension	Eurasia
			943	0.067126	random_dimension	Eurasia
			944	0.0564626	random_dimension	Eurasia
			945	0.055523	random_dimension	Eurasia
			946	0.0605333	random_dimension	Eurasia
			947	0.0540172	random_dimension	Eurasia
			948	0.0538972	random_dimension	Eurasia
			949	0.0567491	random_dimension	Eurasia
			950	0.0524745	random_dimension	Eurasia
			951	0.0494374	random_dimension	Eurasia
			952	0.0508568	random_dimension	Eurasia
			953	0.0519856	random_dimension	Eurasia
			954	0.0551229	random_dimension	Eurasia
			955	0.0548104	random_dimension	Eurasia
			956	0.0473951	random_dimension	Eurasia
			957	0.0556963	random_dimension	Eurasia
			958	0.0514755	random_dimension	Eurasia
			959	0.0603892	random_dimension	Eurasia
			960	0.0607383	random_dimension	Eurasia
			961	0.0527231	random_dimension	Eurasia
			962	0.0561724	random_dimension	Eurasia
			963	0.0536233	random_dimension	Eurasia
			964	0.0591282	random_dimension	Eurasia
			965	0.0455381	random_dimension	Eurasia
			966	0.0493983	random_dimension	Eurasia
			967	0.058489	random_dimension	Eurasia
			968	0.0551639	random_dimension	Eurasia
			969	0.0588361	random_dimension	Eurasia
			970	0.0503277	random_dimension	Eurasia
			971	0.048166	random_dimension	Eurasia
			972	0.047222	random_dimension	Eurasia
			973	0.0525071	random_dimension	Eurasia
			974	0.0554944	random_dimension	Eurasia
			975	0.0640846	random_dimension	Eurasia
			976	0.0560616	random_dimension	Eurasia
			977	0.0677748	random_dimension	Eurasia
			978	0.0479582	random_dimension	Eurasia
			979	0.0565002	random_dimension	Eurasia
			980	0.0503573	random_dimension	Eurasia
			981	0.055615	random_dimension	Eurasia
			982	0.0450231	random_dimension	Eurasia
			983	0.0500267	random_dimension	Eurasia
			984	0.0511291	random_dimension	Eurasia
			985	0.054022	random_dimension	Eurasia
			986	0.0544359	random_dimension	Eurasia
			987	0.053613	random_dimension	Eurasia
			988	0.0517721	random_dimension	Eurasia
			989	0.0498853	random_dimension	Eurasia
			990	0.0653534	random_dimension	Eurasia
			991	0.0589703	random_dimension	Eurasia
			992	0.051535	random_dimension	Eurasia
			993	0.0421508	random_dimension	Eurasia
			994	0.0507388	random_dimension	Eurasia
			995	0.0580746	random_dimension	Eurasia
			996	0.0563031	random_dimension	Eurasia
			997	0.0482168	random_dimension	Eurasia
			998	0.0530203	random_dimension	Eurasia
			999	0.0596872	random_dimension	Eurasia
[truncated: 14,001 more rows]

## Sheet: Figure3a
lang	ar	az	ba	be	bg	bn	br	ca	cs	cy	da	de	el	en	es	et	eu	fa	fi	fr	ga	he	hi	hr	hu	hy	is	it	ja	ka	kk	kn	ko	la	lt	lv	ml	nl	no	pl	pt	ro	ru	sah	sk	sq	sv	ta	te
ar	1	0.4252	0.393382	0.337902	0.462378	0.418062	0.320298	0.483736	0.46708	0.336088	0.436976	0.373433	0.461304	0.557087	0.54813	0.457307	0.343501	0.514471	0.509224	0.51007	0.314582	0.41798	0.472232	0.442559	0.455492	0.408398	0.448711	0.489478	0.435279	0.487052	0.328691	0.377098	0.281288	0.284793	0.383148	0.470134	0.441612	0.529216	0.43247	0.460063	0.515635	0.517989	0.478053	0.242133	0.457426	0.422475	0.50486	0.417862	0.35865
az	0.4252	1	0.392884	0.524438	0.578834	0.455462	0.337884	0.556934	0.555136	0.421383	0.530021	0.481804	0.590889	0.511058	0.62826	0.644043	0.508966	0.507774	0.624988	0.608877	0.339618	0.383711	0.562379	0.469443	0.561323	0.557182	0.525406	0.585402	0.564236	0.586492	0.526377	0.312016	0.360291	0.530483	0.614482	0.605612	0.516571	0.544786	0.558603	0.614912	0.591269	0.575297	0.619218	0.308331	0.509891	0.604262	0.54084	0.452857	0.425331
ba	0.393382	0.392884	1	0.347994	0.316008	0.316876	0.256632	0.363744	0.456895	0.263266	0.471222	0.384744	0.398568	0.491315	0.436671	0.410753	0.232222	0.491536	0.467312	0.44129	0.280779	0.261121	0.443821	0.45767	0.387833	0.382329	0.404424	0.347173	0.376524	0.479929	0.340115	0.478449	0.261273	0.292282	0.392198	0.473055	0.399457	0.482422	0.407873	0.480561	0.473838	0.424159	0.410708	0.322213	0.49535	0.38513	0.47576	0.349546	0.37498
be	0.337902	0.524438	0.347994	1	0.608833	0.370162	0.331648	0.533285	0.579182	0.47424	0.489835	0.450271	0.517902	0.432605	0.572288	0.619547	0.521119	0.311816	0.586139	0.562036	0.334984	0.317316	0.453361	0.555784	0.561015	0.563221	0.478866	0.553	0.431708	0.580562	0.480264	0.270562	0.321216	0.529733	0.624559	0.562998	0.462227	0.500315	0.511185	0.634958	0.558019	0.563206	0.6691	0.23447	0.585715	0.558704	0.490401	0.33851	0.429396
bg	0.462378	0.578834	0.316008	0.608833	1	0.467556	0.340771	0.605877	0.652782	0.482694	0.547774	0.55345	0.631941	0.562342	0.660152	0.646032	0.501507	0.42069	0.611425	0.63804	0.352109	0.448616	0.529875	0.560765	0.613055	0.578609	0.559842	0.650396	0.518434	0.590084	0.486596	0.301382	0.374301	0.487384	0.597446	0.593287	0.53249	0.57981	0.5778	0.640458	0.615922	0.648466	0.691289	0.236032	0.58292	0.608756	0.581302	0.461985	0.445225
bn	0.418062	0.455462	0.316876	0.370162	0.467556	1	0.293746	0.454885	0.440704	0.416636	0.435159	0.389338	0.425475	0.517533	0.494581	0.484597	0.432895	0.397736	0.442095	0.490446	0.314305	0.36613	0.530624	0.465458	0.481297	0.436614	0.406072	0.506964	0.467188	0.494736	0.421008	0.352741	0.354458	0.325216	0.398575	0.419327	0.471914	0.469379	0.438685	0.449806	0.489943	0.458083	0.458371	0.266079	0.438923	0.465387	0.428346	0.446781	0.430249
br	0.320298	0.337884	0.256632	0.331648	0.340771	0.293746	1	0.280195	0.348866	0.347847	0.294978	0.26903	0.295021	0.372335	0.368569	0.366759	0.316969	0.273069	0.356388	0.383935	0.287212	0.292767	0.321885	0.313455	0.36219	0.336225	0.295526	0.426695	0.321009	0.352242	0.334774	0.273058	0.251174	0.305936	0.311754	0.315333	0.286385	0.354165	0.290301	0.338456	0.344592	0.379247	0.346711	0.169246	0.311731	0.349642	0.298028	0.30107	0.252663
ca	0.483736	0.556934	0.363744	0.533285	0.605877	0.454885	0.280195	1	0.546798	0.522125	0.602801	0.551047	0.577507	0.570416	0.745249	0.630128	0.514847	0.484456	0.598995	0.694485	0.272088	0.418042	0.579415	0.547191	0.514942	0.576656	0.550223	0.647759	0.524735	0.585903	0.396958	0.249429	0.37925	0.365781	0.574099	0.5935	0.499841	0.600666	0.659633	0.596478	0.700367	0.651297	0.600728	0.167284	0.578417	0.571423	0.647879	0.351222	0.473698
cs	0.46708	0.555136	0.456895	0.579182	0.652782	0.440704	0.348866	0.546798	1	0.417971	0.61679	0.621302	0.645125	0.592252	0.678536	0.634347	0.425225	0.510773	0.69052	0.656377	0.322826	0.399531	0.54259	0.631683	0.600659	0.547005	0.564147	0.628639	0.554134	0.573922	0.450125	0.40823	0.387783	0.474165	0.644691	0.660525	0.584328	0.640491	0.576355	0.758429	0.658701	0.630609	0.738103	0.287058	0.74675	0.571287	0.613276	0.455629	0.445506
cy	0.336088	0.421383	0.263266	0.47424	0.482694	0.416636	0.347847	0.522125	0.417971	1	0.477005	0.4238	0.428107	0.496873	0.528373	0.476486	0.458336	0.355226	0.407464	0.540973	0.325912	0.348198	0.477376	0.450243	0.456061	0.533986	0.410875	0.54774	0.386503	0.438303	0.436468	0.221187	0.41353	0.343988	0.444149	0.404824	0.410941	0.463312	0.495768	0.429763	0.538601	0.525926	0.466785	0.180183	0.437445	0.491352	0.428719	0.361582	0.397578
da	0.436976	0.530021	0.471222	0.489835	0.547774	0.435159	0.294978	0.602801	0.61679	0.477005	1	0.585962	0.548003	0.629812	0.66072	0.604427	0.469005	0.562891	0.640101	0.624088	0.305788	0.3752	0.547136	0.557498	0.530025	0.556671	0.599454	0.587532	0.505798	0.540859	0.460419	0.365106	0.384806	0.392227	0.59436	0.61781	0.495015	0.643262	0.823566	0.626142	0.678706	0.622304	0.620691	0.27353	0.636872	0.572839	0.761243	0.449007	0.480919
de	0.373433	0.481804	0.384744	0.450271	0.55345	0.389338	0.26903	0.551047	0.621302	0.4238	0.585962	1	0.592912	0.549649	0.613458	0.527245	0.345779	0.440847	0.572763	0.576173	0.272092	0.353381	0.512712	0.502022	0.53175	0.500134	0.494119	0.53594	0.569215	0.477161	0.376323	0.284672	0.420913	0.358308	0.540319	0.568224	0.497371	0.641442	0.57075	0.580342	0.595381	0.563928	0.605754	0.213118	0.576961	0.521995	0.592556	0.376174	0.410908
el	0.461304	0.590889	0.398568	0.517902	0.631941	0.425475	0.295021	0.577507	0.645125	0.428107	0.548003	0.592912	1	0.548973	0.676845	0.592706	0.399954	0.514548	0.611826	0.639421	0.314165	0.379564	0.551025	0.52356	0.569423	0.51193	0.550661	0.611893	0.55644	0.541127	0.465768	0.338728	0.409626	0.491172	0.605478	0.643998	0.539389	0.598362	0.545877	0.644991	0.629212	0.615938	0.676285	0.291847	0.577891	0.569216	0.573048	0.439497	0.438548
en	0.557087	0.511058	0.491315	0.432605	0.562342	0.517533	0.372335	0.570416	0.592252	0.496873	0.629812	0.549649	0.548973	1	0.673405	0.576774	0.445032	0.586569	0.595379	0.655128	0.421131	0.475182	0.59111	0.56081	0.568739	0.52995	0.545421	0.626586	0.539096	0.57361	0.445308	0.4588	0.390224	0.370331	0.493546	0.542704	0.556004	0.683845	0.602244	0.582234	0.668897	0.638718	0.593862	0.299792	0.598495	0.566954	0.655413	0.545974	0.466423
es	0.54813	0.62826	0.436671	0.572288	0.660152	0.494581	0.368569	0.745249	0.678536	0.528373	0.66072	0.613458	0.676845	0.673405	1	0.698416	0.536585	0.607677	0.706505	0.782686	0.364402	0.443573	0.614246	0.593387	0.619148	0.589677	0.592523	0.768378	0.597583	0.597747	0.517364	0.365448	0.418836	0.489217	0.637331	0.663092	0.578162	0.687928	0.648142	0.686395	0.836458	0.742323	0.716131	0.322926	0.635566	0.632199	0.669673	0.477208	0.490075
et	0.457307	0.644043	0.410753	0.619547	0.646032	0.484597	0.366759	0.630128	0.634347	0.476486	0.604427	0.527245	0.592706	0.576774	0.698416	1	0.577113	0.504168	0.756814	0.675015	0.345157	0.403796	0.566461	0.563822	0.644335	0.603839	0.593219	0.669563	0.565431	0.644447	0.512461	0.344594	0.354293	0.526285	0.688449	0.676245	0.521195	0.626451	0.626371	0.666299	0.659975	0.657032	0.687674	0.305347	0.592375	0.610642	0.646341	0.433577	0.478311
eu	0.343501	0.508966	0.232222	0.521119	0.501507	0.432895	0.316969	0.514847	0.425225	0.458336	0.469005	0.345779	0.399954	0.445032	0.536585	0.577113	1	0.360906	0.517097	0.5077	0.311007	0.324526	0.399872	0.441472	0.490422	0.522351	0.437548	0.53876	0.465994	0.4318	0.473363	0.214085	0.30391	0.464387	0.521373	0.444702	0.377518	0.420509	0.492575	0.469775	0.539552	0.482803	0.506899	0.23415	0.405786	0.492977	0.444575	0.35801	0.394319
fa	0.514471	0.507774	0.491536	0.311816	0.42069	0.397736	0.273069	0.484456	0.510773	0.355226	0.562891	0.440847	0.514548	0.586569	0.607677	0.504168	0.360906	1	0.545134	0.563	0.269669	0.355699	0.568327	0.477425	0.420553	0.419595	0.464517	0.504896	0.469557	0.449841	0.36365	0.413767	0.268472	0.295388	0.477364	0.537715	0.465045	0.567529	0.511347	0.529299	0.60991	0.550593	0.509389	0.313094	0.50664	0.468082	0.567546	0.429429	0.398021
fi	0.509224	0.624988	0.467312	0.586139	0.611425	0.442095	0.356388	0.598995	0.69052	0.407464	0.640101	0.572763	0.611826	0.595379	0.706505	0.756814	0.517097	0.545134	1	0.676994	0.313412	0.392696	0.549152	0.585528	0.655142	0.562234	0.588851	0.649631	0.59264	0.631681	0.485033	0.401275	0.354087	0.527962	0.680521	0.714214	0.529157	0.65617	0.623111	0.715847	0.66753	0.652655	0.72262	0.337573	0.628591	0.600163	0.668663	0.443693	0.466765
fr	0.51007	0.608877	0.44129	0.562036	0.63804	0.490446	0.383935	0.694485	0.656377	0.540973	0.624088	0.576173	0.639421	0.655128	0.782686	0.675015	0.5077	0.563	0.676994	1	0.336338	0.437062	0.617105	0.579885	0.624507	0.593014	0.569988	0.772576	0.561331	0.593205	0.477564	0.3386	0.408104	0.466145	0.636416	0.639445	0.562432	0.67387	0.631013	0.664515	0.75603	0.708676	0.672653	0.304293	0.620941	0.610535	0.6466	0.448703	0.475842
ga	0.314582	0.339618	0.280779	0.334984	0.352109	0.314305	0.287212	0.272088	0.322826	0.325912	0.305788	0.272092	0.314165	0.421131	0.364402	0.345157	0.311007	0.269669	0.313412	0.336338	1	0.286396	0.321298	0.332885	0.368663	0.349048	0.328876	0.345011	0.29002	0.375891	0.33663	0.31641	0.243371	0.331028	0.254761	0.270397	0.336492	0.348136	0.298261	0.313506	0.338504	0.374091	0.349461	0.260265	0.329812	0.339465	0.312954	0.37698	0.273982
he	0.41798	0.383711	0.261121	0.317316	0.448616	0.36613	0.292767	0.418042	0.399531	0.348198	0.3752	0.353381	0.379564	0.475182	0.443573	0.403796	0.324526	0.355699	0.392696	0.437062	0.286396	1	0.411216	0.410277	0.372761	0.413614	0.361954	0.441138	0.382342	0.425227	0.303159	0.276065	0.250763	0.222646	0.332045	0.367254	0.394315	0.427767	0.402878	0.386517	0.424586	0.462962	0.402184	0.136651	0.40002	0.370903	0.414294	0.371976	0.281766
hi	0.472232	0.562379	0.443821	0.453361	0.529875	0.530624	0.321885	0.579415	0.54259	0.477376	0.547136	0.512712	0.551025	0.59111	0.614246	0.566461	0.399872	0.568327	0.549152	0.617105	0.321298	0.411216	1	0.529517	0.491941	0.51137	0.501785	0.576415	0.518794	0.55814	0.418498	0.381897	0.332668	0.356441	0.524372	0.563039	0.554336	0.589104	0.551949	0.566991	0.613221	0.594329	0.544041	0.278874	0.560868	0.544996	0.573677	0.420792	0.450789
hr	0.442559	0.469443	0.45767	0.555784	0.560765	0.465458	0.313455	0.547191	0.631683	0.450243	0.557498	0.502022	0.52356	0.56081	0.593387	0.563822	0.441472	0.477425	0.585528	0.579885	0.332885	0.410277	0.529517	1	0.503319	0.570183	0.498462	0.5398	0.494931	0.569722	0.407074	0.403224	0.36467	0.36777	0.556494	0.542392	0.555361	0.584861	0.543364	0.658903	0.608091	0.582562	0.607166	0.261492	0.66229	0.50097	0.571615	0.436359	0.456795
hu	0.455492	0.561323	0.387833	0.561015	0.613055	0.481297	0.36219	0.514942	0.600659	0.456061	0.530025	0.53175	0.569423	0.568739	0.619148	0.644335	0.490422	0.420553	0.655142	0.624507	0.368663	0.372761	0.491941	0.503319	1	0.551257	0.522183	0.628372	0.524408	0.610297	0.503471	0.370509	0.428479	0.504225	0.571133	0.59037	0.487052	0.60043	0.530431	0.599622	0.576003	0.590733	0.624688	0.328551	0.546769	0.561891	0.554636	0.467578	0.45655
hy	0.408398	0.557182	0.382329	0.563221	0.578609	0.436614	0.336225	0.576656	0.547005	0.533986	0.556671	0.500134	0.51193	0.52995	0.589677	0.603839	0.522351	0.419595	0.562234	0.593014	0.349048	0.413614	0.51137	0.570183	0.551257	1	0.493028	0.551215	0.512999	0.559838	0.486814	0.301768	0.442354	0.411098	0.562463	0.522071	0.530282	0.550683	0.585027	0.568583	0.598015	0.568629	0.582614	0.23567	0.571518	0.575017	0.537102	0.446071	0.467851
is	0.448711	0.525406	0.404424	0.478866	0.559842	0.406072	0.295526	0.550223	0.564147	0.410875	0.599454	0.494119	0.550661	0.545421	0.592523	0.593219	0.437548	0.464517	0.588851	0.569988	0.328876	0.361954	0.501785	0.498462	0.522183	0.493028	1	0.536081	0.460824	0.55343	0.403944	0.340567	0.338764	0.4397	0.559893	0.601569	0.473423	0.546611	0.598557	0.57782	0.579627	0.556708	0.593333	0.262686	0.550439	0.529131	0.619775	0.396514	0.409624
it	0.489478	0.585402	0.347173	0.553	0.650396	0.506964	0.426695	0.647759	0.628639	0.54774	0.587532	0.53594	0.611893	0.626586	0.768378	0.669563	0.53876	0.504896	0.649631	0.772576	0.345011	0.441138	0.576415	0.5398	0.628372	0.551215	0.536081	1	0.550199	0.568433	0.520952	0.304757	0.398731	0.475447	0.604515	0.593629	0.525686	0.609556	0.601249	0.621015	0.728781	0.694824	0.666687	0.287996	0.569096	0.606071	0.598525	0.477186	0.437424
ja	0.435279	0.564236	0.376524	0.431708	0.518434	0.467188	0.321009	0.524735	0.554134	0.386503	0.505798	0.569215	0.55644	0.539096	0.597583	0.565431	0.465994	0.469557	0.59264	0.561331	0.29002	0.382342	0.518794	0.494931	0.524408	0.512999	0.460824	0.550199	1	0.520398	0.452731	0.312705	0.390179	0.394224	0.525294	0.553686	0.494961	0.565304	0.514555	0.582083	0.571729	0.526216	0.59335	0.264415	0.508611	0.509028	0.520708	0.428843	0.415216
ka	0.487052	0.586492	0.479929	0.580562	0.590084	0.494736	0.352242	0.585903	0.573922	0.438303	0.540859	0.477161	0.541127	0.57361	0.597747	0.644447	0.4318	0.449841	0.631681	0.593205	0.375891	0.425227	0.55814	0.569722	0.610297	0.559838	0.55343	0.568433	0.520398	1	0.461121	0.412763	0.362088	0.439076	0.564041	0.608595	0.520741	0.586874	0.573063	0.615523	0.566677	0.598955	0.615153	0.289528	0.580193	0.576667	0.601669	0.45552	0.456976
kk	0.328691	0.526377	0.340115	0.480264	0.486596	0.421008	0.334774	0.396958	0.450125	0.436468	0.460419	0.376323	0.465768	0.445308	0.517364	0.512461	0.473363	0.36365	0.485033	0.477564	0.33663	0.303159	0.418498	0.407074	0.503471	0.486814	0.403944	0.520952	0.452731	0.461121	1	0.322728	0.421523	0.451125	0.465252	0.437349	0.389813	0.415042	0.447139	0.469369	0.505362	0.48753	0.532016	0.330446	0.414173	0.486326	0.386053	0.450765	0.393129
kn	0.377098	0.312016	0.478449	0.270562	0.301382	0.352741	0.273058	0.249429	0.40823	0.221187	0.365106	0.284672	0.338728	0.4588	0.365448	0.344594	0.214085	0.413767	0.401275	0.3386	0.31641	0.276065	0.381897	0.403224	0.370509	0.301768	0.340567	0.304757	0.312705	0.412763	0.322728	1	0.239244	0.264308	0.304194	0.403705	0.394339	0.427259	0.287386	0.408557	0.393852	0.363097	0.356604	0.310922	0.407912	0.342069	0.361868	0.4326	0.301611
ko	0.281288	0.360291	0.261273	0.321216	0.374301	0.354458	0.251174	0.37925	0.387783	0.41353	0.384806	0.420913	0.409626	0.390224	0.418836	0.354293	0.30391	0.268472	0.354087	0.408104	0.243371	0.250763	0.332668	0.36467	0.428479	0.442354	0.338764	0.398731	0.390179	0.362088	0.421523	0.239244	1	0.264395	0.342034	0.3205	0.367296	0.365999	0.370763	0.377245	0.404667	0.378424	0.418585	0.176564	0.377451	0.382635	0.323175	0.361396	0.341825
la	0.284793	0.530483	0.292282	0.529733	0.487384	0.325216	0.305936	0.365781	0.474165	0.343988	0.392227	0.358308	0.491172	0.370331	0.489217	0.526285	0.464387	0.295388	0.527962	0.466145	0.331028	0.222646	0.356441	0.36777	0.504225	0.411098	0.4397	0.475447	0.394224	0.439076	0.451125	0.264308	0.264395	1	0.514021	0.522992	0.383637	0.390874	0.376214	0.493298	0.469127	0.435843	0.542652	0.331626	0.379407	0.507654	0.373122	0.318177	0.345857
lt	0.383148	0.614482	0.392198	0.624559	0.597446	0.398575	0.311754	0.574099	0.644691	0.444149	0.59436	0.540319	0.605478	0.493546	0.637331	0.688449	0.521373	0.477364	0.680521	0.636416	0.254761	0.332045	0.524372	0.556494	0.571133	0.562463	0.559893	0.604515	0.525294	0.564041	0.465252	0.304194	0.342034	0.514021	1	0.706701	0.504149	0.583979	0.598725	0.691758	0.633434	0.595168	0.678826	0.299473	0.609653	0.584574	0.586235	0.391636	0.427171
lv	0.470134	0.605612	0.473055	0.562998	0.593287	0.419327	0.315333	0.5935	0.660525	0.404824	0.61781	0.568224	0.643998	0.542704	0.663092	0.676245	0.444702	0.537715	0.714214	0.639445	0.270397	0.367254	0.563039	0.542392	0.59037	0.522071	0.601569	0.593629	0.553686	0.608595	0.437349	0.403705	0.3205	0.522992	0.706701	1	0.530149	0.625973	0.59978	0.696442	0.652879	0.606684	0.687613	0.322224	0.611447	0.578628	0.633727	0.40286	0.454843
ml	0.441612	0.516571	0.399457	0.462227	0.53249	0.471914	0.286385	0.499841	0.584328	0.410941	0.495015	0.497371	0.539389	0.556004	0.578162	0.521195	0.377518	0.465045	0.529157	0.562432	0.336492	0.394315	0.554336	0.555361	0.487052	0.530282	0.473423	0.525686	0.494961	0.520741	0.389813	0.394339	0.367296	0.383637	0.504149	0.530149	1	0.552252	0.47803	0.591551	0.584602	0.531024	0.562413	0.268517	0.574634	0.479093	0.50388	0.511266	0.428031
nl	0.529216	0.544786	0.482422	0.500315	0.57981	0.469379	0.354165	0.600666	0.640491	0.463312	0.643262	0.641442	0.598362	0.683845	0.687928	0.626451	0.420509	0.567529	0.65617	0.67387	0.348136	0.427767	0.589104	0.584861	0.60043	0.550683	0.546611	0.609556	0.565304	0.586874	0.415042	0.427259	0.365999	0.390874	0.583979	0.625973	0.552252	1	0.61885	0.655093	0.672083	0.660803	0.632949	0.295365	0.632652	0.560272	0.680945	0.467585	0.482033
no	0.43247	0.558603	0.407873	0.511185	0.5778	0.438685	0.290301	0.659633	0.576355	0.495768	0.823566	0.57075	0.545877	0.602244	0.648142	0.626371	0.492575	0.511347	0.623111	0.631013	0.298261	0.402878	0.551949	0.543364	0.530431	0.585027	0.598557	0.601249	0.514555	0.573063	0.447139	0.287386	0.370763	0.376214	0.598725	0.59978	0.47803	0.61885	1	0.592613	0.655349	0.621558	0.603816	0.223534	0.60759	0.580088	0.772045	0.437796	0.468546
pl	0.460063	0.614912	0.480561	0.634958	0.640458	0.449806	0.338456	0.596478	0.758429	0.429763	0.626142	0.580342	0.644991	0.582234	0.686395	0.666299	0.469775	0.529299	0.715847	0.664515	0.313506	0.386517	0.566991	0.658903	0.599622	0.568583	0.57782	0.621015	0.582083	0.615523	0.469369	0.408557	0.377245	0.493298	0.691758	0.696442	0.591551	0.655093	0.592613	1	0.67879	0.628049	0.76368	0.298382	0.702019	0.585136	0.625536	0.447503	0.459968
pt	0.515635	0.591269	0.473838	0.558019	0.615922	0.489943	0.344592	0.700367	0.658701	0.538601	0.678706	0.595381	0.629212	0.668897	0.836458	0.659975	0.539552	0.60991	0.66753	0.75603	0.338504	0.424586	0.613221	0.608091	0.576003	0.598015	0.579627	0.728781	0.571729	0.566677	0.505362	0.393852	0.404667	0.469127	0.633434	0.652879	0.584602	0.672083	0.655349	0.67879	1	0.712206	0.677822	0.312453	0.666945	0.620662	0.654687	0.481665	0.490947
ro	0.517989	0.575297	0.424159	0.563206	0.648466	0.458083	0.379247	0.651297	0.630609	0.525926	0.622304	0.563928	0.615938	0.638718	0.742323	0.657032	0.482803	0.550593	0.652655	0.708676	0.374091	0.462962	0.594329	0.582562	0.590733	0.568629	0.556708	0.694824	0.526216	0.598955	0.48753	0.363097	0.378424	0.435843	0.595168	0.606684	0.531024	0.660803	0.621558	0.628049	0.712206	1	0.652954	0.281917	0.634237	0.605337	0.649706	0.460357	0.459692
ru	0.478053	0.619218	0.410708	0.6691	0.691289	0.458371	0.346711	0.600728	0.738103	0.466785	0.620691	0.605754	0.676285	0.593862	0.716131	0.687674	0.506899	0.509389	0.72262	0.672653	0.349461	0.402184	0.544041	0.607166	0.624688	0.582614	0.593333	0.666687	0.59335	0.615153	0.532016	0.356604	0.418585	0.542652	0.678826	0.687613	0.562413	0.632949	0.603816	0.76368	0.677822	0.652954	1	0.318474	0.657954	0.615643	0.621907	0.473091	0.466873
sah	0.242133	0.308331	0.322213	0.23447	0.236032	0.266079	0.169246	0.167284	0.287058	0.180183	0.27353	0.213118	0.291847	0.299792	0.322926	0.305347	0.23415	0.313094	0.337573	0.304293	0.260265	0.136651	0.278874	0.261492	0.328551	0.23567	0.262686	0.287996	0.264415	0.289528	0.330446	0.310922	0.176564	0.331626	0.299473	0.322224	0.268517	0.295365	0.223534	0.298382	0.312453	0.281917	0.318474	1	0.262298	0.29621	0.244194	0.321885	0.209003
sk	0.457426	0.509891	0.49535	0.585715	0.58292	0.438923	0.311731	0.578417	0.74675	0.437445	0.636872	0.576961	0.577891	0.598495	0.635566	0.592375	0.405786	0.50664	0.628591	0.620941	0.329812	0.40002	0.560868	0.66229	0.546769	0.571518	0.550439	0.569096	0.508611	0.580193	0.414173	0.407912	0.377451	0.379407	0.609653	0.611447	0.574634	0.632652	0.60759	0.702019	0.666945	0.634237	0.657954	0.262298	1	0.541877	0.628933	0.452299	0.473499
sq	0.422475	0.604262	0.38513	0.558704	0.608756	0.465387	0.349642	0.571423	0.571287	0.491352	0.572839	0.521995	0.569216	0.566954	0.632199	0.610642	0.492977	0.468082	0.600163	0.610535	0.339465	0.370903	0.544996	0.50097	0.561891	0.575017	0.529131	0.606071	0.509028	0.576667	0.486326	0.342069	0.382635	0.507654	0.584574	0.578628	0.479093	0.560272	0.580088	0.585136	0.620662	0.605337	0.615643	0.29621	0.541877	1	0.561111	0.441597	0.455032
sv	0.50486	0.54084	0.47576	0.490401	0.581302	0.428346	0.298028	0.647879	0.613276	0.428719	0.761243	0.592556	0.573048	0.655413	0.669673	0.646341	0.444575	0.567546	0.668663	0.6466	0.312954	0.414294	0.573677	0.571615	0.554636	0.537102	0.619775	0.598525	0.520708	0.601669	0.386053	0.361868	0.323175	0.373122	0.586235	0.633727	0.50388	0.680945	0.772045	0.625536	0.654687	0.649706	0.621907	0.244194	0.628933	0.561111	1	0.427862	0.481453
ta	0.417862	0.452857	0.349546	0.33851	0.461985	0.446781	0.30107	0.351222	0.455629	0.361582	0.449007	0.376174	0.439497	0.545974	0.477208	0.433577	0.35801	0.429429	0.443693	0.448703	0.37698	0.371976	0.420792	0.436359	0.467578	0.446071	0.396514	0.477186	0.428843	0.45552	0.450765	0.4326	0.361396	0.318177	0.391636	0.40286	0.511266	0.467585	0.437796	0.447503	0.481665	0.460357	0.473091	0.321885	0.452299	0.441597	0.427862	1	0.371165
te	0.35865	0.425331	0.37498	0.429396	0.445225	0.430249	0.252663	0.473698	0.445506	0.397578	0.480919	0.410908	0.438548	0.466423	0.490075	0.478311	0.394319	0.398021	0.466765	0.475842	0.273982	0.281766	0.450789	0.456795	0.45655	0.467851	0.409624	0.437424	0.415216	0.456976	0.393129	0.301611	0.341825	0.345857	0.427171	0.454843	0.428031	0.482033	0.468546	0.459968	0.490947	0.459692	0.466873	0.209003	0.473499	0.455032	0.481453	0.371165	1
tr	0.489373	0.669065	0.442431	0.464752	0.588354	0.501372	0.323061	0.576228	0.647129	0.445351	0.59004	0.57526	0.580057	0.605455	0.662279	0.616411	0.441096	0.533838	0.648926	0.626662	0.351388	0.420594	0.575351	0.592378	0.588832	0.620189	0.543694	0.58315	0.6025	0.606	0.4899	0.386231	0.462365	0.424486	0.543454	0.565075	0.615161	0.620637	0.574933	0.656294	0.633464	0.599249	0.647473	0.286343	0.610128	0.579229	0.597621	0.499295	0.468554
tt	0.407637	0.423708	0.658762	0.387331	0.376765	0.34405	0.287082	0.375044	0.483272	0.275	0.472103	0.40439	0.444959	0.505165	0.476839	0.448585	0.245064	0.496529	0.500954	0.455527	0.314062	0.291414	0.45792	0.468517	0.427732	0.398937	0.432474	0.386971	0.411315	0.505344	0.379757	0.477819	0.248943	0.318235	0.42546	0.512785	0.435098	0.514489	0.421487	0.498283	0.484575	0.464969	0.451878	0.343119	0.50642	0.416295	0.495265	0.393012	0.373619
uk	0.445723	0.608963	0.406173	0.725375	0.667934	0.430295	0.339912	0.610393	0.726341	0.483934	0.594355	0.59656	0.651771	0.544006	0.688464	0.66767	0.504553	0.489238	0.68658	0.651826	0.307853	0.389885	0.554405	0.617219	0.597502	0.577711	0.569234	0.6373	0.563534	0.594924	0.491204	0.33044	0.388015	0.510709	0.708194	0.678447	0.557835	0.617071	0.589686	0.762412	0.662519	0.642471	0.820585	0.271987	0.686172	0.593542	0.605277	0.412135	0.470797
zh	0.345136	0.414086	0.376247	0.378825	0.462095	0.42266	0.285428	0.44397	0.493381	0.412138	0.507459	0.495563	0.444139	0.517219	0.508707	0.471067	0.379573	0.412379	0.467573	0.49865	0.292778	0.328448	0.455843	0.444883	0.466347	0.47014	0.419503	0.497894	0.503462	0.441194	0.404204	0.327889	0.362603	0.309582	0.450138	0.454118	0.442023	0.496185	0.497708	0.476285	0.518126	0.484859	0.492675	0.221543	0.478556	0.451727	0.475625	0.396695	0.383382
[truncated: 4 more columns]

## Sheet: Figure3b
lang1	lang2	distance	predicted_distance
ar	be	1.02588	0.616444
ar	bg	-0.0264151	0.0862989
ar	bn	0.481447	0.32039
ar	cs	0.0130356	0.511801
ar	en	-0.747123	0.592439
ar	es	-0.629557	0.10637
ar	et	0.122827	0.636566
ar	fr	-0.272508	0.546865
ar	ga	1.1829	0.824642
ar	he	0.404652	-1.31199
ar	hy	0.544319	0.447311
ar	is	0.151903	1.51419
ar	ja	0.301417	0.823445
ar	kk	1.05448	0.995934
ar	ko	1.37995	0.826287
ar	la	1.34361	-0.0670895
ar	lt	0.679703	0.530456
ar	lv	-0.0470318	0.348814
ar	ml	0.268356	0.878265
ar	nl	-0.460241	0.299579
ar	ru	-0.114261	0.753082
ar	sah	1.63631	1.60215
ar	ta	0.436019	-0.274299
ar	te	0.879673	-0.447149
ar	tr	-0.182312	-0.69492
ar	tt	0.549848	0.546356
ar	uk	0.198405	0.429402
ar	zh	0.930447	0.38653
be	bg	-1.08332	-2.58386
be	bn	0.817213	0.55682
be	cs	-0.874733	-3.18855
be	en	0.257775	-0.869913
be	es	-0.789287	-1.02539
be	et	-1.18438	-1.22922
be	fr	-0.71846	-1.06374
be	ga	1.01673	-0.78549
be	he	1.13704	0.272048
be	hy	-0.665336	-0.73907
be	is	0.0325885	-0.0245926
be	ja	0.343638	0.0359576
be	kk	0.0554754	0.495874
be	ko	1.14012	0.14969
be	la	-0.361256	-0.448634
be	lt	-1.30124	-1.96623
be	lv	-0.669279	-1.477
be	ml	0.134404	1.10601
be	nl	-0.191284	-1.04689
be	ru	-1.69788	-3.13051
be	sah	1.70555	1.0422
be	ta	0.929224	0.719922
be	te	0.41453	0.543633
be	tr	0.153271	-0.10895
be	tt	0.768874	-0.591754
be	uk	-2.55814	-4.53722
be	zh	0.723762	0.00524864
bg	bn	0.101681	0.405392
bg	cs	-1.78684	-2.69609
bg	en	-0.847906	-0.710779
bg	es	-1.66191	-1.16886
bg	et	-1.59807	-0.721157
bg	fr	-1.45264	-0.876902
bg	ga	0.918315	-0.632287
bg	he	0.0825153	0.073431
bg	hy	-0.784176	-0.839335
bg	is	-0.82313	-0.160599
bg	ja	-0.289238	-0.275852
bg	kk	-0.0310438	0.220284
bg	ko	0.790895	-0.0781463
bg	la	-0.139484	-0.738551
bg	lt	-1.17737	-1.60096
bg	lv	-1.1903	-1.03611
bg	ml	-0.464041	0.942642
bg	nl	-0.90242	-0.819943
bg	ru	-2.17898	-2.16794
bg	sah	1.66966	1.11637
bg	ta	-0.0061614	0.507618
bg	te	0.256814	0.288008
bg	tr	-0.913162	-0.660061
bg	tt	0.7792	-0.39512
bg	uk	-1.91002	-2.7138
bg	zh	0.0750391	-0.0348699
bn	cs	0.32617	0.548694
bn	en	-0.326044	0.46193
bn	es	-0.115766	0.454118
bn	et	-0.0225956	0.96544
bn	fr	-0.114139	0.468153
bn	ga	1.15494	0.639492
bn	he	0.843609	0.556034
bn	hy	0.310602	0.831129
bn	is	0.542426	1.14235
bn	ja	0.14769	0.440375
bn	kk	0.440913	1.38535
bn	ko	0.917787	0.261044
bn	la	1.10525	0.0997441
bn	lt	0.656108	0.570341
bn	lv	0.437869	0.530073
bn	ml	0.0566671	-0.598455
bn	nl	0.0925471	0.398731
bn	ru	0.145122	0.780661
bn	sah	1.48708	2.16284
bn	ta	0.278048	-0.732152
bn	te	0.367372	-0.732908
bn	tr	-0.208185	0.399558
bn	tt	0.997111	0.865769
bn	uk	0.395017	0.47246
bn	zh	0.470712	0.240711
cs	en	-1.09592	-1.24246
cs	es	-1.84833	-1.26107
cs	et	-1.36111	-0.862307
cs	fr	-1.65396	-1.30673
cs	ga	1.13093	-1.04252
cs	he	0.518808	0.240699
cs	hy	-0.493591	-0.89377
cs	is	-0.822189	-0.0803964
cs	ja	-0.522439	-0.259681
cs	kk	0.263653	0.53091
cs	ko	0.67322	0.199329
cs	la	0.0332004	-0.415877
cs	lt	-1.52904	-1.86747
cs	lv	-1.71063	-1.40498
cs	ml	-0.942427	1.17215
cs	nl	-1.3924	-1.21286
cs	ru	-2.71015	-2.35618
cs	sah	1.35041	1.43314
cs	ta	0.0756101	0.601952
cs	te	0.255511	0.366021
cs	tr	-1.34804	-0.444517
cs	tt	0.059943	-0.365533
cs	uk	-2.5155	-3.26072
cs	zh	-0.0920008	0.147998
en	es	-2.0465	-1.81702
en	et	-0.971764	-0.782105
en	fr	-1.74061	-2.05403
en	ga	0.37354	-1.17449
en	he	-0.0973859	0.244842
en	hy	-0.461479	-0.367228
en	is	-0.649365	-0.656705
en	ja	-0.53009	-0.127768
en	kk	0.17071	1.04813
en	ko	0.640666	0.537155
en	la	0.680805	-1.04547
en	lt	-0.203811	-0.868876
en	lv	-0.659631	-0.882678
en	ml	-0.713197	0.801572
en	nl	-2.03042	-2.70275
en	ru	-1.29962	-0.298696
en	sah	1.24005	1.89909
en	ta	-0.584134	0.611571
en	te	0.0484991	0.605848
en	tr	-1.33292	-0.280768
en	tt	-0.165148	-0.0501577
en	uk	-0.755385	-0.786551
en	zh	-0.365557	0.628294
es	et	-1.99494	-0.847121
es	fr	-3.12119	-2.79188
es	ga	0.841384	-0.967902
es	he	0.202441	-0.155266
es	hy	-0.869881	-0.841639
es	is	-0.929373	0.0304545
es	ja	-0.92878	0.0201844
es	kk	-0.268269	0.774764
es	ko	0.455827	0.412502
es	la	-0.0781585	-2.28119
es	lt	-1.3262	-0.993346
es	lv	-1.54333	-0.785996
es	ml	-0.758641	0.818832
es	nl	-1.94021	-1.53657
es	ru	-2.36108	-0.554335
es	sah	1.13393	1.60668
es	ta	-0.0229309	0.399338
es	te	-0.0705113	0.203524
es	tr	-1.66157	-0.589513
es	tt	0.117519	-0.202406
es	uk	-1.96005	-0.888291
es	zh	-0.227024	0.262591
et	fr	-1.71909	-0.983817
et	ga	0.971868	-0.63976
et	he	0.488206	0.421805
et	hy	-0.979378	-0.843099
et	is	-0.946013	0.0124761
et	ja	-0.681099	-0.008408
et	kk	-0.209433	0.549256
et	ko	0.913996	0.464155
et	la	-0.357174	-0.42837
et	lt	-1.92597	-1.0296
et	lv	-1.69498	-1.5843
et	ml	-0.242402	1.1752
et	nl	-1.21157	-0.72495
et	ru	-1.93214	-0.640765
et	sah	1.24423	1.19306
et	ta	0.242904	0.930295
et	te	0.0158943	0.797159
et	tr	-1.10743	-0.210672
et	tt	0.289372	-0.594122
et	uk	-1.75973	-1.23223
et	zh	0.0854576	0.425258
fr	ga	1.02974	-1.34661
fr	he	0.275339	0.236407
fr	hy	-0.901514	-0.631448
fr	is	-0.772578	-0.187565
fr	ja	-0.598155	-0.110075
fr	kk	0.0223042	0.957369
fr	ko	0.507247	0.472794
fr	la	0.0951876	-1.64713
fr	lt	-1.34467	-1.01645
fr	lv	-1.37992	-1.00235
fr	ml	-0.646884	1.04664
fr	nl	-1.72392	-1.59134
fr	ru	-1.89156	-0.314136
fr	sah	1.26162	1.6712
fr	ta	0.210084	0.577689
fr	te	0.0520744	0.501679
fr	tr	-1.246	-0.177104
fr	tt	0.275364	-0.209985
fr	uk	-1.66598	-1.10729
fr	zh	-0.120786	0.447614
ga	he	1.35406	0.234522
ga	hy	0.912405	-0.484343
ga	is	1.08822	-0.673225
ga	ja	1.34875	-0.233433
ga	kk	1.04334	0.778813
ga	ko	1.66466	0.516487
ga	la	1.0343	-0.515207
ga	lt	1.59413	-0.921646
ga	lv	1.45286	-0.708529
ga	ml	1.02155	0.954978
ga	nl	0.917609	-1.10726
ga	ru	0.91681	-0.088202
ga	sah	1.51805	1.72515
ga	ta	0.792169	0.673898
ga	te	1.42996	0.673405
ga	tr	0.897471	-0.115002
ga	tt	1.16991	-0.0939076
ga	uk	1.17413	-0.92062
ga	zh	1.3322	0.601818
he	hy	0.480913	0.208685
he	is	0.792631	0.839447
he	ja	0.736726	0.68593
he	kk	1.24183	0.669302
he	ko	1.60069	0.60462
he	la	1.71526	-0.321428
he	lt	1.0152	0.350841
he	lv	0.754592	0.269894
he	ml	0.578033	1.04058
he	nl	0.325349	0.140664
he	ru	0.469766	0.661474
he	sah	2.3046	1.55866
he	ta	0.734065	0.0352131
he	te	1.38895	-0.287853
he	tr	0.376137	-0.54779
he	tt	1.33767	0.37839
he	uk	0.605795	0.27441
he	zh	1.05184	0.372772
hy	is	-0.0986003	0.287913
hy	ja	-0.221848	0.395636
hy	kk	-0.0379923	0.14712
hy	ko	0.355117	0.579963
hy	la	0.533372	-0.33329
hy	lt	-0.61653	-0.76769
hy	lv	-0.379692	-0.549456
hy	ml	-0.36516	1.36467
hy	nl	-0.598513	-0.426678
hy	ru	-0.90925	-0.405397
hy	sah	1.70224	1.06744
hy	ta	0.225649	0.869979
hy	te	0.0850608	0.627316
hy	tr	-1.1855	-0.553132
hy	tt	0.653152	-0.235572
hy	uk	-0.85754	-0.793825
hy	zh	0.0506736	0.211603
is	ja	0.16696	0.614042
is	kk	0.5751	1.11118
is	ko	1.01128	0.881526
is	la	0.28781	0.126815
is	lt	-0.67834	-0.222481
is	lv	-1.14205	-0.0934523
is	ml	0.0166562	1.48166
is	nl	-0.645058	-1.13754
is	ru	-1.12919	0.674407
is	sah	1.49532	1.60569
is	ta	0.548087	1.29702
is	te	0.518341	1.36141
is	tr	-0.533465	0.639221
is	tt	0.380872	0.590233
is	uk	-0.795648	-0.075856
is	zh	0.418387	1.20295
ja	kk	0.287495	1.07318
ja	ko	0.694815	-0.596576
ja	la	0.69395	0.131622
ja	lt	-0.404736	-0.0687701
ja	lv	-0.551564	-0.0276445
ja	ml	-0.0818507	0.906789
ja	nl	-0.680804	0.0197179
ja	ru	-0.871387	-0.0787449
ja	sah	1.5253	1.68401
ja	ta	0.350822	0.451686
ja	te	0.515079	0.515682
ja	tr	-0.994268	0.176892
ja	tt	0.598584	-0.162123
ja	uk	-0.681502	-0.220558
ja	zh	-0.171074	-0.0547594
kk	ko	0.458552	0.506038
kk	la	0.234437	0.972421
kk	lt	0.185358	0.450384
kk	lv	0.376189	0.730547
kk	ml	0.68335	2.10947
kk	nl	0.50266	0.999241
kk	ru	-0.388563	-0.000395684
kk	sah	1.11152	-0.379659
kk	ta	0.14575	1.52284
kk	te	0.637299	1.23927
kk	tr	-0.119675	-0.761127
kk	tt	0.771594	-1.96406
kk	uk	-0.0410154	0.404835
kk	zh	0.571149	0.535363
ko	la	1.49952	0.357233
ko	lt	0.992855	-0.0476731
ko	lv	1.08771	0.514772
ko	ml	0.754899	0.96926
ko	nl	0.848261	0.631584
ko	ru	0.461782	0.448557
ko	sah	2.03997	1.1411
ko	ta	0.858527	0.569608
ko	te	1.02398	0.42849
ko	tr	0.137356	0.549184
ko	tt	1.60112	0.278071
ko	uk	0.671406	0.00315508
ko	zh	0.887809	-0.775385
la	lt	-0.276097	-0.39399
la	lv	-0.319344	-0.500359
la	ml	0.715537	0.801225
la	nl	0.645376	-0.91483
la	ru	-0.577855	0.0535146
la	sah	1.05488	1.77518
la	ta	1.07669	0.0861539
la	te	0.966478	0.119671
la	tr	0.438429	-0.532656
la	tt	1.15191	0.169883
la	uk	-0.307328	-0.457971
la	zh	1.19125	0.285948
lt	lv	-2.24877	-2.64805
lt	ml	-0.130645	1.11396
lt	nl	-0.864617	-0.963192
lt	ru	-1.92415	-0.95208
lt	sah	1.28461	1.18066
lt	ta	0.575451	0.627343
lt	te	0.41867	0.502048
lt	tr	-0.425815	-0.245868
lt	tt	0.461907	-0.490764
lt	uk	-2.4022	-2.07327
lt	zh	0.243647	0.103397
lv	ml	-0.45602	1.20978
lv	nl	-1.28793	-0.890385
lv	ru	-2.059	-1.174
lv	sah	1.12638	1.32546
lv	ta	0.499138	0.584813
lv	te	0.157524	0.594454
lv	tr	-0.718793	-0.245517
lv	tt	-0.253105	-0.697113
lv	uk	-1.93194	-1.55944
lv	zh	0.125098	0.147388
ml	nl	-0.620155	0.791655
ml	ru	-0.712634	1.42646
ml	sah	1.48086	2.9886
ml	ta	-0.330475	-1.06607
ml	te	0.336893	-0.729574
ml	tr	-1.23045	1.16397
ml	tt	0.372997	1.52959
ml	uk	-0.665449	1.1328
ml	zh	0.284621	1.26674
nl	ru	-1.37699	-0.364325
nl	sah	1.29309	1.81488
nl	ta	0.0979616	0.530596
nl	te	-0.0196966	0.664755
nl	tr	-1.24151	-0.409521
nl	tt	-0.231726	0.107177
nl	uk	-1.22805	-0.861504
nl	zh	-0.137949	0.545306
ru	sah	1.15334	0.87388
ru	ta	-0.0878323	1.0017
ru	te	0.0672558	0.781128
ru	tr	-1.46723	-0.0999113
ru	tt	0.278074	-1.03679
ru	uk	-3.91722	-2.95343
ru	zh	-0.15432	0.256156
sah	ta	1.14586	2.37729
sah	te	1.86636	2.21508
sah	tr	1.34606	1.12347
sah	tt	0.939086	0.416253
sah	uk	1.45566	0.913523
sah	zh	1.77891	1.10685
ta	te	0.74197	-2.08868
ta	tr	-0.298059	-0.0155143
ta	tt	0.661822	1.04083
ta	uk	0.406057	0.671502
ta	zh	0.641968	0.307923
te	tr	0.0293697	0.049459
te	tt	0.816623	0.882629
te	uk	0.0830409	0.501875
te	zh	0.74596	-0.00778445
tr	tt	0.196419	-1.6424
tr	uk	-0.995055	-0.139307
tr	zh	-0.0419853	-0.0864449
tt	uk	0.389788	-0.667511
tt	zh	0.768461	0.357874
uk	zh	0.176767	0.0443462

## Sheet: Figure3c
eco_variable	estimate	lowCI	upperCI		dimension	eco_variable	estimate	penalized_p	fdr_p_value
Climate	0.282882	0.19353	0.372392		color	Climate	0.195561	0.00132044	0.00171658
Cultural	0.0684464	-0.011798	0.149458		color	Cultural	-0.000822263	0.987123	0.987123
Geographic	0.0476079	-0.0308539	0.126445		color	Geographic	0.0655799	0.230023	0.747573
Linguistic	0.218715	0.16293	0.274484		color	Linguistic	0.124326	0.00481765	0.0313147
					shape	Climate	0.0988383	0.117663	0.117663
					shape	Cultural	0.0248788	0.637873	0.987123
					shape	Geographic	0.108773	0.0590542	0.383852
					shape	Linguistic	0.0436309	0.340393	0.518729
					sound	Climate	0.237262	6.88553e-05	0.00011189
					sound	Cultural	-0.00197615	0.96812	0.987123
					sound	Geographic	0.00118566	0.982422	0.982422
					sound	Linguistic	0.103982	0.015499	0.0671621
					touch	Climate	0.162448	0.00696762	0.00823446
					touch	Cultural	0.0209906	0.676055	0.987123
					touch	Geographic	0.118077	0.0310732	0.383852
					touch	Linguistic	0.016093	0.711163	0.770426
					taste	Climate	0.19624	0.000220571	0.000318602
					taste	Cultural	0.0537632	0.222456	0.722983
					taste	Geographic	0.0779418	0.106283	0.460558
					taste	Linguistic	0.0436722	0.253434	0.518729
					smell	Climate	0.124884	0.0243793	0.0264109
					smell	Cultural	0.107309	0.0211358	0.0915885
					smell	Geographic	0.0201433	0.688971	0.895663
					smell	Linguistic	0.184739	5.44441e-06	7.07773e-05
					motor	Climate	0.281984	1.43148e-06	3.10154e-06
					motor	Cultural	0.0342725	0.478076	0.987123
					motor	Geographic	-0.00524739	0.920479	0.982422
					motor	Linguistic	0.024827	0.552702	0.718513
					time	Climate	0.290178	1.33059e-07	4.3244e-07
					time	Cultural	0.0059134	0.895882	0.987123
					time	Geographic	0.0272526	0.58172	0.895663
					time	Linguistic	0.0172957	0.659267	0.770426
					space	Climate	0.337637	1.17876e-07	4.3244e-07
					space	Cultural	-0.0454205	0.387909	0.987123
					space	Geographic	-0.0331999	0.558591	0.895663
					space	Linguistic	0.0913233	0.0446287	0.116035
					number	Climate	0.485514	2.75167e-15	3.57717e-14
					number	Cultural	-0.198857	6.81091e-05	0.000885418
					number	Geographic	0.0260738	0.628976	0.895663
					number	Linguistic	-0.0122887	0.774292	0.774292
					cognition	Climate	0.435383	1.12617e-13	7.32012e-13
					cognition	Cultural	-0.115196	0.0154458	0.0915885
					cognition	Geographic	0.0267	0.605856	0.895663
					cognition	Linguistic	-0.042361	0.302808	0.518729
					emotion	Climate	0.291783	2.34125e-07	6.08726e-07
					emotion	Cultural	0.00358274	0.938461	0.987123
					emotion	Geographic	0.00382305	0.939954	0.982422
					emotion	Linguistic	0.0369414	0.35912	0.518729
					social	Climate	0.241645	1.19581e-05	2.2208e-05
					social	Cultural	0.00540409	0.905636	0.987123
					social	Geographic	0.0354838	0.476988	0.895663
					social	Linguistic	0.0905397	0.0225351	0.073239

## Sheet: Figure3d
sub	ru-1	ru-2	ru-3	ru-4	ru-5	ru-6	ru-7	ru-8	ru-9	ru-10	ru-11	ru-12	ru-13	ru-14	ru-15	ru-16	ru-17	ru-18	ru-19	ru-20	ru-21	ru-22	ru-23	ru-24	ru-25	ru-26	ru-27	ru-28	ru-29	ru-30	ru-31	en-1	en-2	en-3	en-4	en-5	en-6	en-7	en-8	en-9	en-10	en-11	en-12	en-13	en-14	en-15	en-16	en-17	en-18
ru-1	1	0.425954	0.395643	0.491225	0.414697	0.441431	0.299962	0.204936	0.333782	0.428012	0.4049	0.414031	0.421668	0.355991	0.452709	0.400836	0.27188	0.339623	0.306148	0.357123	0.259569	0.382097	0.289868	0.365118	0.403958	0.331629	0.341373	0.384704	0.383615	0.453019	0.424108	0.359852	0.332028	0.311994	0.380298	0.323646	0.334458	0.341882	0.313502	0.369703	0.376301	0.321355	0.373545	0.356238	0.329645	0.330164	0.344878	0.365416	0.344556
ru-2	0.425954	1	0.458024	0.442797	0.412274	0.454962	0.376561	0.285113	0.347476	0.392915	0.393595	0.414408	0.394649	0.422455	0.512096	0.465408	0.317856	0.37799	0.359441	0.399032	0.34927	0.425436	0.369484	0.4358	0.422635	0.415367	0.404291	0.461935	0.438444	0.490085	0.450134	0.341752	0.382605	0.252925	0.352043	0.310601	0.363094	0.409171	0.386282	0.452639	0.447799	0.374441	0.420337	0.382245	0.401873	0.371975	0.402805	0.426334	0.407067
ru-3	0.395643	0.458024	1	0.522795	0.510723	0.542731	0.369428	0.334563	0.40409	0.459579	0.442616	0.550499	0.444168	0.487486	0.592111	0.581417	0.394666	0.458866	0.46264	0.524192	0.477136	0.486366	0.470495	0.470278	0.487023	0.454874	0.490586	0.512478	0.5145	0.601092	0.503316	0.481234	0.348038	0.337264	0.396738	0.315229	0.465442	0.424458	0.441436	0.528655	0.51737	0.390402	0.524494	0.474063	0.514201	0.455742	0.453867	0.492325	0.527452
ru-4	0.491225	0.442797	0.522795	1	0.57322	0.577241	0.415154	0.344486	0.513496	0.616721	0.548064	0.545765	0.5854	0.430496	0.597547	0.63307	0.3394	0.429893	0.452121	0.546562	0.436097	0.519416	0.433864	0.523716	0.60756	0.484835	0.534718	0.531878	0.504438	0.640461	0.539152	0.473068	0.306902	0.411026	0.482224	0.361126	0.495052	0.520088	0.455372	0.57119	0.546348	0.465485	0.553706	0.527247	0.51855	0.501363	0.530551	0.55794	0.51147
ru-5	0.414697	0.412274	0.510723	0.57322	1	0.578804	0.373498	0.298908	0.514775	0.658588	0.557523	0.579837	0.556142	0.419842	0.543666	0.630277	0.292502	0.390873	0.48494	0.502096	0.373276	0.521671	0.405428	0.500941	0.591279	0.522101	0.503405	0.489011	0.53311	0.647441	0.499511	0.467393	0.345487	0.417952	0.504182	0.374588	0.445067	0.507343	0.439732	0.576085	0.544001	0.476777	0.547495	0.511618	0.51823	0.45527	0.498851	0.549397	0.495586
ru-6	0.441431	0.454962	0.542731	0.577241	0.578804	1	0.354159	0.312854	0.542387	0.609774	0.528247	0.623765	0.587631	0.41739	0.589887	0.62737	0.320932	0.39742	0.486193	0.487247	0.410582	0.498498	0.417129	0.485236	0.588068	0.506375	0.516733	0.503698	0.52256	0.623056	0.54358	0.454406	0.356748	0.395069	0.521117	0.385662	0.481428	0.519234	0.454816	0.566534	0.537219	0.48626	0.542979	0.566468	0.552907	0.489176	0.507059	0.5672	0.502845
ru-7	0.299962	0.376561	0.369428	0.415154	0.373498	0.354159	1	0.328141	0.364754	0.450542	0.411084	0.389855	0.384505	0.314249	0.444129	0.479634	0.367624	0.417268	0.442808	0.43927	0.368138	0.460062	0.379679	0.413366	0.444102	0.420193	0.434567	0.448754	0.390533	0.440883	0.424074	0.287375	0.255233	0.249992	0.358204	0.274667	0.384299	0.43123	0.411953	0.496066	0.484017	0.352796	0.424092	0.393448	0.421631	0.385577	0.41869	0.403726	0.423696
ru-8	0.204936	0.285113	0.334563	0.344486	0.298908	0.312854	0.328141	1	0.346046	0.329398	0.314803	0.323328	0.350549	0.228414	0.366748	0.435046	0.400345	0.404151	0.357832	0.456172	0.35808	0.400265	0.361634	0.386853	0.417665	0.348702	0.404683	0.353847	0.346143	0.363469	0.368673	0.2172	0.185788	0.208481	0.256278	0.136674	0.299519	0.44216	0.321456	0.417093	0.425714	0.290283	0.347615	0.336022	0.449302	0.360905	0.378419	0.374801	0.398576
ru-9	0.333782	0.347476	0.40409	0.513496	0.514775	0.542387	0.364754	0.346046	1	0.571486	0.523904	0.507183	0.575118	0.321969	0.47905	0.593876	0.315579	0.403364	0.503042	0.469894	0.405025	0.509598	0.371762	0.500571	0.610245	0.513066	0.538071	0.442999	0.472539	0.557622	0.470672	0.37618	0.299056	0.37495	0.50795	0.338279	0.454448	0.586525	0.423184	0.531324	0.531498	0.435944	0.488893	0.502949	0.505956	0.46625	0.502239	0.532396	0.450573
ru-10	0.428012	0.392915	0.459579	0.616721	0.658588	0.609774	0.450542	0.329398	0.571486	1	0.661609	0.603835	0.622734	0.388172	0.56187	0.677815	0.314973	0.423159	0.589103	0.516605	0.393222	0.585876	0.413183	0.5284	0.673406	0.526421	0.551708	0.500699	0.514243	0.647882	0.536614	0.462036	0.352672	0.436775	0.595466	0.408262	0.517785	0.591568	0.504666	0.615941	0.612642	0.541354	0.577325	0.580523	0.566022	0.519897	0.567805	0.614734	0.531802
ru-11	0.4049	0.393595	0.442616	0.548064	0.557523	0.528247	0.411084	0.314803	0.523904	0.661609	1	0.573726	0.53811	0.339072	0.522335	0.608648	0.330188	0.428929	0.538134	0.462202	0.394143	0.577342	0.40288	0.515537	0.600152	0.500351	0.52257	0.494389	0.453243	0.574188	0.50054	0.413361	0.310122	0.38536	0.520491	0.376196	0.469232	0.576895	0.524963	0.553235	0.570402	0.512919	0.536387	0.538178	0.550252	0.50213	0.495119	0.539779	0.479287
ru-12	0.414031	0.414408	0.550499	0.545765	0.579837	0.623765	0.389855	0.323328	0.507183	0.603835	0.573726	1	0.618834	0.439129	0.623612	0.654005	0.381823	0.478822	0.569241	0.486547	0.42954	0.576364	0.487132	0.580886	0.567111	0.544386	0.529508	0.575407	0.562255	0.624722	0.528148	0.451678	0.340672	0.434392	0.549967	0.444723	0.496638	0.547719	0.543483	0.611792	0.624265	0.542801	0.596333	0.611027	0.586862	0.548826	0.528586	0.615216	0.556595
ru-13	0.421668	0.394649	0.444168	0.5854	0.556142	0.587631	0.384505	0.350549	0.575118	0.622734	0.53811	0.618834	1	0.392041	0.544152	0.593784	0.338693	0.450044	0.515346	0.529809	0.39683	0.569334	0.419683	0.547165	0.631234	0.5936	0.558519	0.548618	0.520149	0.641932	0.538233	0.42717	0.292467	0.427016	0.533238	0.389178	0.471209	0.60166	0.467927	0.6011	0.583509	0.519201	0.566546	0.564028	0.51427	0.558254	0.548709	0.578816	0.515334
ru-14	0.355991	0.422455	0.487486	0.430496	0.419842	0.41739	0.314249	0.228414	0.321969	0.388172	0.339072	0.439129	0.392041	1	0.505904	0.45754	0.339122	0.389077	0.369052	0.421562	0.342995	0.454475	0.410418	0.39006	0.397682	0.366882	0.416359	0.486618	0.440586	0.484025	0.459577	0.364298	0.276319	0.237885	0.307867	0.243362	0.422758	0.33822	0.346975	0.441184	0.41426	0.346049	0.434977	0.403263	0.370811	0.344311	0.390224	0.381913	0.418261
ru-15	0.452709	0.512096	0.592111	0.597547	0.543666	0.589887	0.444129	0.366748	0.47905	0.56187	0.522335	0.623612	0.544152	0.505904	1	0.707515	0.474369	0.536552	0.533837	0.576168	0.4781	0.62429	0.550501	0.580416	0.599596	0.543012	0.566456	0.631577	0.599305	0.635308	0.565368	0.450739	0.38457	0.355944	0.469651	0.341371	0.523624	0.517584	0.538252	0.613804	0.63733	0.498472	0.591709	0.586892	0.561499	0.500344	0.565413	0.586813	0.610906
ru-16	0.400836	0.465408	0.581417	0.63307	0.630277	0.62737	0.479634	0.435046	0.593876	0.677815	0.608648	0.654005	0.593784	0.45754	0.707515	1	0.433752	0.543127	0.629602	0.620772	0.487736	0.665757	0.548188	0.641532	0.716708	0.608358	0.599475	0.613977	0.610931	0.67779	0.602983	0.467354	0.385701	0.402305	0.529959	0.380926	0.570713	0.636726	0.587915	0.697098	0.690745	0.543098	0.657216	0.656714	0.633604	0.583106	0.652318	0.667149	0.666683
ru-17	0.27188	0.317856	0.394666	0.3394	0.292502	0.320932	0.367624	0.400345	0.315579	0.314973	0.330188	0.381823	0.338693	0.339122	0.474369	0.433752	1	0.524892	0.387	0.453912	0.388329	0.436289	0.442965	0.416215	0.407019	0.361657	0.42944	0.415262	0.372935	0.401568	0.39888	0.245426	0.230177	0.196983	0.25128	0.169872	0.341714	0.393337	0.360463	0.445013	0.43648	0.298595	0.368895	0.363871	0.381765	0.358834	0.392191	0.370046	0.436857
ru-18	0.339623	0.37799	0.458866	0.429893	0.390873	0.39742	0.417268	0.404151	0.403364	0.423159	0.428929	0.478822	0.450044	0.389077	0.536552	0.543127	0.524892	1	0.49179	0.513696	0.465619	0.541655	0.480884	0.550663	0.497148	0.465487	0.470298	0.512467	0.452174	0.484855	0.447058	0.292527	0.271052	0.218785	0.321552	0.231286	0.400723	0.470274	0.43649	0.518494	0.522739	0.388807	0.444917	0.473335	0.482614	0.453356	0.49511	0.45605	0.517401
ru-19	0.306148	0.359441	0.46264	0.452121	0.48494	0.486193	0.442808	0.357832	0.503042	0.589103	0.538134	0.569241	0.515346	0.369052	0.533837	0.629602	0.387	0.49179	1	0.547544	0.414834	0.584219	0.476636	0.526975	0.535251	0.490369	0.494487	0.519199	0.472209	0.538882	0.476473	0.368035	0.336907	0.326167	0.472432	0.382791	0.448909	0.527452	0.500778	0.585086	0.574654	0.479869	0.529851	0.535157	0.53423	0.50067	0.502379	0.541753	0.551868
ru-20	0.357123	0.399032	0.524192	0.546562	0.502096	0.487247	0.43927	0.456172	0.469894	0.516605	0.462202	0.486547	0.529809	0.421562	0.576168	0.620772	0.453912	0.513696	0.547544	1	0.495911	0.56452	0.533413	0.525951	0.576902	0.478029	0.559268	0.543065	0.542912	0.571585	0.515286	0.379804	0.279396	0.318862	0.401838	0.306734	0.479824	0.53356	0.455397	0.603502	0.577351	0.39947	0.530169	0.489211	0.552094	0.493269	0.522718	0.513462	0.557472
ru-21	0.259569	0.34927	0.477136	0.436097	0.373276	0.410582	0.368138	0.35808	0.405025	0.393222	0.394143	0.42954	0.39683	0.342995	0.4781	0.487736	0.388329	0.465619	0.414834	0.495911	1	0.459116	0.452705	0.484527	0.458771	0.405358	0.495793	0.455639	0.447506	0.483555	0.417526	0.329181	0.28178	0.243894	0.333619	0.250564	0.382871	0.435004	0.408102	0.475167	0.458344	0.3881	0.445537	0.440613	0.470904	0.425494	0.43072	0.429965	0.46363
ru-22	0.382097	0.425436	0.486366	0.519416	0.521671	0.498498	0.460062	0.400265	0.509598	0.585876	0.577342	0.576364	0.569334	0.454475	0.62429	0.665757	0.436289	0.541655	0.584219	0.56452	0.459116	1	0.542467	0.614625	0.635483	0.565878	0.595118	0.587524	0.550364	0.593924	0.527805	0.404761	0.33577	0.343767	0.48228	0.311584	0.477426	0.586729	0.575368	0.62799	0.64083	0.520987	0.59093	0.57489	0.534799	0.508536	0.557448	0.571735	0.536808
ru-23	0.289868	0.369484	0.470495	0.433864	0.405428	0.417129	0.379679	0.361634	0.371762	0.413183	0.40288	0.487132	0.419683	0.410418	0.550501	0.548188	0.442965	0.480884	0.476636	0.533413	0.452705	0.542467	1	0.467677	0.480319	0.497569	0.510754	0.508494	0.503825	0.489298	0.468776	0.339026	0.267478	0.283168	0.348828	0.284366	0.402802	0.440363	0.469943	0.543239	0.512651	0.378122	0.498647	0.470981	0.498742	0.417451	0.47869	0.445301	0.483487
ru-24	0.365118	0.4358	0.470278	0.523716	0.500941	0.485236	0.413366	0.386853	0.500571	0.5284	0.515537	0.580886	0.547165	0.39006	0.580416	0.641532	0.416215	0.550663	0.526975	0.525951	0.484527	0.614625	0.467677	1	0.64423	0.56062	0.531478	0.543406	0.542161	0.588645	0.520443	0.354495	0.314493	0.315092	0.42164	0.3214	0.451067	0.579544	0.539691	0.594658	0.611843	0.470474	0.562136	0.528379	0.511272	0.532356	0.544391	0.522157	0.494505
ru-25	0.403958	0.422635	0.487023	0.60756	0.591279	0.588068	0.444102	0.417665	0.610245	0.673406	0.600152	0.567111	0.631234	0.397682	0.599596	0.716708	0.407019	0.497148	0.535251	0.576902	0.458771	0.635483	0.480319	0.64423	1	0.662343	0.631131	0.558476	0.558697	0.664112	0.578703	0.424283	0.343156	0.400552	0.522682	0.332641	0.528808	0.660437	0.56336	0.672913	0.671281	0.538684	0.626061	0.602104	0.599128	0.577384	0.632242	0.606933	0.549308
ru-26	0.331629	0.415367	0.454874	0.484835	0.522101	0.506375	0.420193	0.348702	0.513066	0.526421	0.500351	0.544386	0.5936	0.366882	0.543012	0.608358	0.361657	0.465487	0.490369	0.478029	0.405358	0.565878	0.497569	0.56062	0.662343	1	0.605931	0.544673	0.536752	0.617749	0.508205	0.375924	0.312696	0.359703	0.445182	0.364069	0.439468	0.601044	0.524731	0.642588	0.617935	0.509215	0.60363	0.544016	0.551363	0.520575	0.556457	0.542491	0.506124
ru-27	0.341373	0.404291	0.490586	0.534718	0.503405	0.516733	0.434567	0.404683	0.538071	0.551708	0.52257	0.529508	0.558519	0.416359	0.566456	0.599475	0.42944	0.470298	0.494487	0.559268	0.495793	0.595118	0.510754	0.531478	0.631131	0.605931	1	0.53559	0.52218	0.595321	0.521625	0.408485	0.304239	0.371716	0.420998	0.285966	0.470872	0.588687	0.496982	0.603016	0.609945	0.46567	0.581738	0.538444	0.535655	0.505386	0.539894	0.531695	0.532318
ru-28	0.384704	0.461935	0.512478	0.531878	0.489011	0.503698	0.448754	0.353847	0.442999	0.500699	0.494389	0.575407	0.548618	0.486618	0.631577	0.613977	0.415262	0.512467	0.519199	0.543065	0.455639	0.587524	0.508494	0.543406	0.558476	0.544673	0.53559	1	0.550341	0.556938	0.553291	0.415846	0.351859	0.323726	0.449835	0.340292	0.440872	0.508424	0.527871	0.58093	0.57372	0.475056	0.572715	0.549725	0.520005	0.520601	0.53316	0.53576	0.551403
ru-29	0.383615	0.438444	0.5145	0.504438	0.53311	0.52256	0.390533	0.346143	0.472539	0.514243	0.453243	0.562255	0.520149	0.440586	0.599305	0.610931	0.372935	0.452174	0.472209	0.542912	0.447506	0.550364	0.503825	0.542161	0.558697	0.536752	0.52218	0.550341	1	0.576336	0.556798	0.427314	0.343749	0.383564	0.448844	0.334856	0.459558	0.532069	0.516185	0.616271	0.585966	0.474453	0.545844	0.543782	0.569344	0.487201	0.521524	0.543611	0.566931
ru-30	0.453019	0.490085	0.601092	0.640461	0.647441	0.623056	0.440883	0.363469	0.557622	0.647882	0.574188	0.624722	0.641932	0.484025	0.635308	0.67779	0.401568	0.484855	0.538882	0.571585	0.483555	0.593924	0.489298	0.588645	0.664112	0.617749	0.595321	0.556938	0.576336	1	0.573342	0.512617	0.36155	0.420736	0.519515	0.362347	0.524967	0.609433	0.529089	0.642377	0.65121	0.531041	0.632851	0.581161	0.593464	0.539297	0.57053	0.602071	0.563142
ru-31	0.424108	0.450134	0.503316	0.539152	0.499511	0.54358	0.424074	0.368673	0.470672	0.536614	0.50054	0.528148	0.538233	0.459577	0.565368	0.602983	0.39888	0.447058	0.476473	0.515286	0.417526	0.527805	0.468776	0.520443	0.578703	0.508205	0.521625	0.553291	0.556798	0.573342	1	0.451032	0.333936	0.370472	0.481557	0.389698	0.471664	0.512634	0.501439	0.56304	0.566057	0.46855	0.552883	0.543317	0.517338	0.475307	0.503656	0.52669	0.516073
en-1	0.359852	0.341752	0.481234	0.473068	0.467393	0.454406	0.287375	0.2172	0.37618	0.462036	0.413361	0.451678	0.42717	0.364298	0.450739	0.467354	0.245426	0.292527	0.368035	0.379804	0.329181	0.404761	0.339026	0.354495	0.424283	0.375924	0.408485	0.415846	0.427314	0.512617	0.451032	1	0.345913	0.406837	0.428237	0.33976	0.440792	0.383028	0.396308	0.46814	0.435346	0.448715	0.4775	0.459654	0.429091	0.414945	0.38281	0.463632	0.451791
en-2	0.332028	0.382605	0.348038	0.306902	0.345487	0.356748	0.255233	0.185788	0.299056	0.352672	0.310122	0.340672	0.292467	0.276319	0.38457	0.385701	0.230177	0.271052	0.336907	0.279396	0.28178	0.33577	0.267478	0.314493	0.343156	0.312696	0.304239	0.351859	0.343749	0.36155	0.333936	0.345913	1	0.257501	0.365581	0.287808	0.337066	0.342509	0.355564	0.390062	0.397551	0.383898	0.377358	0.401173	0.375944	0.370787	0.345822	0.376583	0.385587
en-3	0.311994	0.252925	0.337264	0.411026	0.417952	0.395069	0.249992	0.208481	0.37495	0.436775	0.38536	0.434392	0.427016	0.237885	0.355944	0.402305	0.196983	0.218785	0.326167	0.318862	0.243894	0.343767	0.283168	0.315092	0.400552	0.359703	0.371716	0.323726	0.383564	0.420736	0.370472	0.406837	0.257501	1	0.391672	0.29551	0.352031	0.400545	0.325299	0.42823	0.399738	0.408455	0.415784	0.415904	0.398165	0.349235	0.347631	0.418584	0.361289
en-4	0.380298	0.352043	0.396738	0.482224	0.504182	0.521117	0.358204	0.256278	0.50795	0.595466	0.520491	0.549967	0.533238	0.307867	0.469651	0.529959	0.25128	0.321552	0.472432	0.401838	0.333619	0.48228	0.348828	0.42164	0.522682	0.445182	0.420998	0.449835	0.448844	0.519515	0.481557	0.428237	0.365581	0.391672	1	0.453882	0.449528	0.494876	0.467051	0.561338	0.512003	0.527723	0.53026	0.548426	0.473267	0.456514	0.457519	0.558629	0.44679
en-5	0.323646	0.310601	0.315229	0.361126	0.374588	0.385662	0.274667	0.136674	0.338279	0.408262	0.376196	0.444723	0.389178	0.243362	0.341371	0.380926	0.169872	0.231286	0.382791	0.306734	0.250564	0.311584	0.284366	0.3214	0.332641	0.364069	0.285966	0.340292	0.334856	0.362347	0.389698	0.33976	0.287808	0.29551	0.453882	1	0.318099	0.320395	0.371932	0.397607	0.369887	0.391029	0.40211	0.410603	0.353383	0.359687	0.343144	0.399141	0.370958
en-6	0.334458	0.363094	0.465442	0.495052	0.445067	0.481428	0.384299	0.299519	0.454448	0.517785	0.469232	0.496638	0.471209	0.422758	0.523624	0.570713	0.341714	0.400723	0.448909	0.479824	0.382871	0.477426	0.402802	0.451067	0.528808	0.439468	0.470872	0.440872	0.459558	0.524967	0.471664	0.440792	0.337066	0.352031	0.449528	0.318099	1	0.487594	0.464449	0.539714	0.544392	0.463037	0.526317	0.523643	0.520743	0.468764	0.494545	0.52218	0.53826
en-7	0.341882	0.409171	0.424458	0.520088	0.507343	0.519234	0.43123	0.44216	0.586525	0.591568	0.576895	0.547719	0.60166	0.33822	0.517584	0.636726	0.393337	0.470274	0.527452	0.53356	0.435004	0.586729	0.440363	0.579544	0.660437	0.601044	0.588687	0.508424	0.532069	0.609433	0.512634	0.383028	0.342509	0.400545	0.494876	0.320395	0.487594	1	0.602111	0.648025	0.683233	0.555937	0.56931	0.593789	0.61238	0.571682	0.589419	0.610063	0.528651
en-8	0.313502	0.386282	0.441436	0.455372	0.439732	0.454816	0.411953	0.321456	0.423184	0.504666	0.524963	0.543483	0.467927	0.346975	0.538252	0.587915	0.360463	0.43649	0.500778	0.455397	0.408102	0.575368	0.469943	0.539691	0.56336	0.524731	0.496982	0.527871	0.516185	0.529089	0.501439	0.396308	0.355564	0.325299	0.467051	0.371932	0.464449	0.602111	1	0.646791	0.652289	0.564969	0.589267	0.586479	0.558634	0.536583	0.521407	0.569083	0.528455
en-9	0.369703	0.452639	0.528655	0.57119	0.576085	0.566534	0.496066	0.417093	0.531324	0.615941	0.553235	0.611792	0.6011	0.441184	0.613804	0.697098	0.445013	0.518494	0.585086	0.603502	0.475167	0.62799	0.543239	0.594658	0.672913	0.642588	0.603016	0.58093	0.616271	0.642377	0.56304	0.46814	0.390062	0.42823	0.561338	0.397607	0.539714	0.648025	0.646791	1	0.713215	0.588393	0.6543	0.638706	0.626674	0.614522	0.634435	0.643832	0.640351
en-10	0.376301	0.447799	0.51737	0.546348	0.544001	0.537219	0.484017	0.425714	0.531498	0.612642	0.570402	0.624265	0.583509	0.41426	0.63733	0.690745	0.43648	0.522739	0.574654	0.577351	0.458344	0.64083	0.512651	0.611843	0.671281	0.617935	0.609945	0.57372	0.585966	0.65121	0.566057	0.435346	0.397551	0.399738	0.512003	0.369887	0.544392	0.683233	0.652289	0.713215	1	0.583775	0.681824	0.65032	0.6272	0.614926	0.663195	0.658626	0.621734
en-11	0.321355	0.374441	0.390402	0.465485	0.476777	0.48626	0.352796	0.290283	0.435944	0.541354	0.512919	0.542801	0.519201	0.346049	0.498472	0.543098	0.298595	0.388807	0.479869	0.39947	0.3881	0.520987	0.378122	0.470474	0.538684	0.509215	0.46567	0.475056	0.474453	0.531041	0.46855	0.448715	0.383898	0.408455	0.527723	0.391029	0.463037	0.555937	0.564969	0.588393	0.583775	1	0.566003	0.610218	0.565509	0.54695	0.517054	0.570496	0.497369
en-12	0.373545	0.420337	0.524494	0.553706	0.547495	0.542979	0.424092	0.347615	0.488893	0.577325	0.536387	0.596333	0.566546	0.434977	0.591709	0.657216	0.368895	0.444917	0.529851	0.530169	0.445537	0.59093	0.498647	0.562136	0.626061	0.60363	0.581738	0.572715	0.545844	0.632851	0.552883	0.4775	0.377358	0.415784	0.53026	0.40211	0.526317	0.56931	0.589267	0.6543	0.681824	0.566003	1	0.630616	0.56147	0.567186	0.597648	0.594762	0.608781
en-13	0.356238	0.382245	0.474063	0.527247	0.511618	0.566468	0.393448	0.336022	0.502949	0.580523	0.538178	0.611027	0.564028	0.403263	0.586892	0.656714	0.363871	0.473335	0.535157	0.489211	0.440613	0.57489	0.470981	0.528379	0.602104	0.544016	0.538444	0.549725	0.543782	0.581161	0.543317	0.459654	0.401173	0.415904	0.548426	0.410603	0.523643	0.593789	0.586479	0.638706	0.65032	0.610218	0.630616	1	0.581647	0.593198	0.58642	0.631582	0.614036
en-14	0.329645	0.401873	0.514201	0.51855	0.51823	0.552907	0.421631	0.449302	0.505956	0.566022	0.550252	0.586862	0.51427	0.370811	0.561499	0.633604	0.381765	0.482614	0.53423	0.552094	0.470904	0.534799	0.498742	0.511272	0.599128	0.551363	0.535655	0.520005	0.569344	0.593464	0.517338	0.429091	0.375944	0.398165	0.473267	0.353383	0.520743	0.61238	0.558634	0.626674	0.6272	0.565509	0.56147	0.581647	1	0.590296	0.558048	0.629894	0.571868
en-15	0.330164	0.371975	0.455742	0.501363	0.45527	0.489176	0.385577	0.360905	0.46625	0.519897	0.50213	0.548826	0.558254	0.344311	0.500344	0.583106	0.358834	0.453356	0.50067	0.493269	0.425494	0.508536	0.417451	0.532356	0.577384	0.520575	0.505386	0.520601	0.487201	0.539297	0.475307	0.414945	0.370787	0.349235	0.456514	0.359687	0.468764	0.571682	0.536583	0.614522	0.614926	0.54695	0.567186	0.593198	0.590296	1	0.551869	0.577489	0.553498
en-16	0.344878	0.402805	0.453867	0.530551	0.498851	0.507059	0.41869	0.378419	0.502239	0.567805	0.495119	0.528586	0.548709	0.390224	0.565413	0.652318	0.392191	0.49511	0.502379	0.522718	0.43072	0.557448	0.47869	0.544391	0.632242	0.556457	0.539894	0.53316	0.521524	0.57053	0.503656	0.38281	0.345822	0.347631	0.457519	0.343144	0.494545	0.589419	0.521407	0.634435	0.663195	0.517054	0.597648	0.58642	0.558048	0.551869	1	0.607806	0.593885
en-17	0.365416	0.426334	0.492325	0.55794	0.549397	0.5672	0.403726	0.374801	0.532396	0.614734	0.539779	0.615216	0.578816	0.381913	0.586813	0.667149	0.370046	0.45605	0.541753	0.513462	0.429965	0.571735	0.445301	0.522157	0.606933	0.542491	0.531695	0.53576	0.543611	0.602071	0.52669	0.463632	0.376583	0.418584	0.558629	0.399141	0.52218	0.610063	0.569083	0.643832	0.658626	0.570496	0.594762	0.631582	0.629894	0.577489	0.607806	1	0.597039
en-18	0.344556	0.407067	0.527452	0.51147	0.495586	0.502845	0.423696	0.398576	0.450573	0.531802	0.479287	0.556595	0.515334	0.418261	0.610906	0.666683	0.436857	0.517401	0.551868	0.557472	0.46363	0.536808	0.483487	0.494505	0.549308	0.506124	0.532318	0.551403	0.566931	0.563142	0.516073	0.451791	0.385587	0.361289	0.44679	0.370958	0.53826	0.528651	0.528455	0.640351	0.621734	0.497369	0.608781	0.614036	0.571868	0.553498	0.593885	0.597039	1
en-19	0.334845	0.375753	0.444478	0.4445	0.500109	0.490537	0.349461	0.217901	0.433215	0.513786	0.472066	0.530643	0.480531	0.361794	0.53416	0.554543	0.286659	0.352163	0.469009	0.426683	0.389222	0.492926	0.443469	0.468209	0.50926	0.502236	0.413591	0.504747	0.492188	0.533679	0.477753	0.462079	0.400484	0.37008	0.555771	0.44919	0.456421	0.471824	0.553868	0.611156	0.56806	0.512817	0.574792	0.571626	0.49182	0.495867	0.484735	0.532662	0.519082
en-20	0.363815	0.423777	0.514513	0.506085	0.503276	0.505519	0.388996	0.382279	0.490694	0.513492	0.476928	0.539454	0.522537	0.418926	0.553871	0.574567	0.399927	0.460914	0.465884	0.511215	0.447984	0.519294	0.436591	0.505386	0.575414	0.528265	0.547366	0.528973	0.519571	0.569351	0.508682	0.455554	0.410378	0.399949	0.486589	0.366254	0.488682	0.579157	0.512091	0.626615	0.609496	0.545877	0.578728	0.571067	0.569398	0.545409	0.565002	0.577891	0.575116
en-21	0.404311	0.410987	0.49769	0.52723	0.524625	0.524788	0.418629	0.349106	0.459271	0.615535	0.535654	0.551506	0.522241	0.425536	0.587241	0.653889	0.371112	0.454197	0.496083	0.503795	0.416341	0.566092	0.453565	0.514722	0.616851	0.535321	0.53471	0.508836	0.509111	0.603453	0.523976	0.467704	0.370738	0.38164	0.451954	0.325777	0.530395	0.580197	0.517482	0.616432	0.647301	0.496425	0.579562	0.547073	0.55205	0.501422	0.565572	0.58041	0.553174
en-22	0.321509	0.371544	0.463461	0.460808	0.458557	0.477659	0.366296	0.39145	0.453717	0.47615	0.454322	0.526454	0.515084	0.407169	0.536613	0.596722	0.403989	0.444899	0.453478	0.496205	0.463503	0.50275	0.453326	0.484993	0.565022	0.534243	0.522193	0.488574	0.523802	0.527991	0.493064	0.395032	0.324592	0.346642	0.445752	0.338184	0.488488	0.557682	0.529723	0.600482	0.60086	0.512749	0.587261	0.562765	0.557739	0.528824	0.524029	0.535446	0.590727
en-23	0.311342	0.346594	0.412018	0.402625	0.433883	0.421943	0.33115	0.284331	0.382965	0.451634	0.420904	0.468205	0.47138	0.32732	0.465738	0.499252	0.283506	0.380541	0.434581	0.381485	0.378904	0.449297	0.397958	0.453362	0.481575	0.493977	0.435834	0.436671	0.475419	0.518233	0.442714	0.411669	0.329925	0.341851	0.448319	0.385214	0.392794	0.473463	0.505	0.531057	0.549199	0.466704	0.515783	0.4825	0.475561	0.454253	0.442805	0.485713	0.460701
en-24	0.255321	0.337984	0.403253	0.415693	0.400214	0.390924	0.374538	0.329648	0.385497	0.417219	0.389346	0.409342	0.418247	0.360273	0.453313	0.490331	0.368725	0.412021	0.407025	0.449254	0.368891	0.416124	0.424183	0.402431	0.445217	0.429136	0.415515	0.409836	0.422291	0.45348	0.426081	0.347071	0.280899	0.284715	0.365926	0.290414	0.436775	0.44444	0.415585	0.512542	0.508767	0.381588	0.469247	0.439826	0.449716	0.419789	0.463251	0.456098	0.469676
en-25	0.219601	0.290246	0.351999	0.308826	0.294247	0.312685	0.321065	0.260342	0.25965	0.308738	0.30493	0.325433	0.283411	0.318207	0.384625	0.392863	0.349742	0.351305	0.35133	0.364402	0.308943	0.33197	0.376641	0.300391	0.321093	0.312675	0.324135	0.346124	0.339166	0.352091	0.333603	0.273714	0.260629	0.202939	0.290355	0.225701	0.334794	0.336752	0.340405	0.411841	0.408457	0.305539	0.373461	0.365558	0.363107	0.326259	0.355701	0.361714	0.404931
en-26	0.255159	0.303162	0.345392	0.330649	0.318475	0.332535	0.255368	0.209217	0.312436	0.331563	0.347052	0.370963	0.372882	0.290876	0.347457	0.370279	0.222465	0.26503	0.331448	0.320258	0.268392	0.320729	0.312485	0.330648	0.344694	0.386378	0.344051	0.322675	0.355489	0.372043	0.460547	0.317075	0.25967	0.307111	0.355505	0.289145	0.312589	0.377615	0.384606	0.424902	0.392877	0.3657	0.411347	0.351056	0.376449	0.360431	0.321167	0.370261	0.340059
en-27	0.315167	0.334396	0.406486	0.354462	0.324073	0.333098	0.269968	0.223857	0.291786	0.355278	0.341818	0.378328	0.327702	0.375911	0.405314	0.389398	0.298505	0.327376	0.345807	0.320187	0.307014	0.38081	0.310913	0.346675	0.369045	0.340963	0.3769	0.388106	0.368763	0.423186	0.38825	0.429244	0.363504	0.286571	0.31386	0.297168	0.391772	0.375675	0.415406	0.408367	0.416482	0.386701	0.412679	0.403861	0.411463	0.359562	0.355635	0.392913	0.427668
en-28	0.279161	0.352463	0.438825	0.377696	0.369935	0.373805	0.303956	0.281514	0.321977	0.363171	0.342001	0.421562	0.368337	0.353742	0.440027	0.457032	0.276446	0.371446	0.387077	0.385223	0.346948	0.38485	0.365206	0.370767	0.3803	0.351948	0.387602	0.413537	0.409674	0.412921	0.396266	0.375185	0.34987	0.303375	0.353654	0.373703	0.358844	0.38397	0.429332	0.470991	0.422227	0.385693	0.4302	0.427115	0.435904	0.399447	0.392734	0.44311	0.445867
en-29	0.32007	0.343374	0.468896	0.491698	0.481486	0.508812	0.359597	0.303603	0.443207	0.516052	0.457551	0.492963	0.493852	0.335311	0.477372	0.551698	0.284949	0.350285	0.43897	0.467898	0.392803	0.437451	0.39361	0.414618	0.517419	0.497079	0.45854	0.455001	0.474157	0.52203	0.460171	0.451269	0.334233	0.35692	0.490481	0.413048	0.461696	0.495519	0.485651	0.581653	0.519829	0.51805	0.548968	0.519328	0.520816	0.508632	0.480124	0.536376	0.50766
en-30	0.373157	0.320207	0.385023	0.448796	0.420209	0.411648	0.320091	0.275435	0.399705	0.471515	0.443977	0.420053	0.439005	0.264088	0.430744	0.485041	0.273148	0.342699	0.41498	0.396285	0.321037	0.42668	0.343238	0.402963	0.480076	0.420848	0.418733	0.355147	0.372517	0.450045	0.403312	0.382726	0.251691	0.334127	0.4182	0.318733	0.3466	0.439483	0.411202	0.489691	0.47605	0.397975	0.451619	0.433277	0.415177	0.405572	0.388634	0.440042	0.407186
en-31	0.422549	0.428248	0.586983	0.588802	0.567825	0.590072	0.407014	0.317316	0.486896	0.595698	0.519284	0.552173	0.509128	0.481078	0.625015	0.64192	0.365159	0.427035	0.480634	0.503419	0.443744	0.558758	0.424963	0.49807	0.587455	0.475264	0.544205	0.546576	0.535347	0.644614	0.543764	0.585014	0.431753	0.441722	0.543545	0.356899	0.556791	0.541782	0.522098	0.622797	0.602428	0.5448	0.61505	0.598729	0.560967	0.520942	0.552745	0.591488	0.598643
en-32	0.355648	0.398175	0.471227	0.496055	0.46863	0.51952	0.384309	0.327974	0.468541	0.523632	0.499884	0.541361	0.539834	0.362603	0.505449	0.541984	0.351327	0.410388	0.46013	0.433251	0.427532	0.466663	0.392934	0.474049	0.55191	0.511862	0.508225	0.474616	0.477885	0.56084	0.499988	0.441307	0.385731	0.391805	0.476449	0.349342	0.46701	0.525814	0.500868	0.592371	0.574357	0.528519	0.554639	0.584344	0.568944	0.528862	0.510862	0.571555	0.515183
en-33	0.31096	0.354411	0.481722	0.448462	0.47322	0.49222	0.372147	0.362098	0.418957	0.488294	0.439637	0.532023	0.500939	0.374018	0.511914	0.548799	0.348726	0.410013	0.463422	0.462283	0.449993	0.475294	0.424771	0.459622	0.498217	0.460602	0.485834	0.470397	0.491233	0.543852	0.45114	0.441451	0.345663	0.371115	0.433254	0.352475	0.453832	0.501948	0.463767	0.573062	0.570694	0.505242	0.550367	0.583254	0.550603	0.529727	0.525753	0.553599	0.555561
es-1	0.356487	0.393094	0.457892	0.39107	0.389678	0.389921	0.355446	0.26457	0.294317	0.351855	0.326187	0.443991	0.371636	0.433298	0.503132	0.46556	0.369023	0.421596	0.373087	0.429089	0.351272	0.430674	0.39183	0.414295	0.404574	0.411566	0.429228	0.424718	0.417471	0.48559	0.416667	0.376071	0.298532	0.250698	0.300293	0.267634	0.408954	0.356535	0.377519	0.491603	0.463778	0.336437	0.436212	0.364075	0.410587	0.340932	0.396916	0.408233	0.453021
es-2	0.387801	0.425848	0.471198	0.505425	0.49591	0.489776	0.419759	0.357153	0.464352	0.520504	0.471934	0.537328	0.52856	0.395482	0.547459	0.606258	0.386221	0.446459	0.455078	0.4865	0.427815	0.496376	0.424966	0.513677	0.60659	0.550024	0.54006	0.509256	0.519129	0.580491	0.514701	0.405866	0.341811	0.353062	0.434011	0.348171	0.480094	0.554744	0.500247	0.61292	0.618248	0.480457	0.558136	0.534466	0.540049	0.530907	0.557748	0.551898	0.589153
es-3	0.374182	0.423601	0.519091	0.503946	0.504596	0.519705	0.438352	0.37162	0.471125	0.533527	0.485488	0.613047	0.556974	0.43025	0.56884	0.624753	0.370392	0.469408	0.498311	0.522347	0.427694	0.528374	0.456532	0.51393	0.566304	0.539976	0.506113	0.538434	0.553707	0.590826	0.502336	0.421899	0.364187	0.389663	0.452781	0.382087	0.507213	0.560697	0.532309	0.640982	0.63074	0.551026	0.573225	0.560063	0.607705	0.531369	0.58874	0.591028	0.564402
es-4	0.396622	0.448054	0.530708	0.550742	0.549155	0.559002	0.425003	0.39382	0.480245	0.582481	0.523846	0.566731	0.502951	0.455617	0.606964	0.667357	0.402736	0.484229	0.524331	0.548003	0.484277	0.582107	0.459358	0.529759	0.598343	0.530632	0.529694	0.551316	0.54433	0.622664	0.563384	0.468218	0.403154	0.378081	0.47143	0.329462	0.540408	0.554201	0.516398	0.666875	0.637661	0.522327	0.598348	0.602791	0.600177	0.542259	0.574195	0.599158	0.59105
es-5	0.399588	0.442266	0.505303	0.554057	0.536155	0.554391	0.442551	0.369879	0.511469	0.594852	0.531021	0.608674	0.537832	0.426203	0.595422	0.658337	0.435239	0.48141	0.537012	0.533106	0.455317	0.557412	0.493723	0.536875	0.600104	0.555763	0.539367	0.554617	0.56555	0.60164	0.539479	0.448222	0.375526	0.39507	0.486406	0.370561	0.525873	0.593971	0.577341	0.670674	0.665664	0.545017	0.600871	0.575228	0.59372	0.539421	0.585014	0.608561	0.603101
es-6	0.344233	0.383233	0.511339	0.472045	0.521112	0.455732	0.376646	0.362232	0.430987	0.478818	0.430706	0.493577	0.450602	0.445694	0.549956	0.599779	0.404979	0.472012	0.467547	0.526673	0.410426	0.511647	0.506142	0.485133	0.565715	0.503708	0.504987	0.459672	0.485544	0.583527	0.44738	0.418835	0.316507	0.322519	0.372539	0.261527	0.516113	0.475419	0.464271	0.578968	0.570199	0.397394	0.535261	0.441103	0.519599	0.445683	0.493243	0.486265	0.54015
es-7	0.358147	0.413075	0.535861	0.487722	0.531886	0.49494	0.398718	0.325087	0.42298	0.497081	0.456459	0.513753	0.457232	0.44371	0.600529	0.637227	0.38449	0.453564	0.473803	0.528227	0.436307	0.536515	0.497357	0.494042	0.555511	0.541885	0.491794	0.505832	0.525385	0.553956	0.470793	0.437413	0.319786	0.336619	0.39816	0.314424	0.518103	0.469827	0.516108	0.61292	0.58711	0.443738	0.547208	0.501376	0.558591	0.467091	0.516538	0.537219	0.563758
es-8	0.354299	0.415829	0.547958	0.51337	0.551249	0.517112	0.418195	0.365516	0.450814	0.544518	0.491757	0.549693	0.514782	0.428924	0.579733	0.647548	0.384118	0.446342	0.536318	0.564692	0.455334	0.528326	0.506036	0.518862	0.601298	0.541339	0.568051	0.54242	0.540796	0.606796	0.487065	0.446341	0.376878	0.389772	0.450032	0.343638	0.506682	0.546042	0.534308	0.647195	0.620546	0.501078	0.588698	0.557254	0.590326	0.507791	0.546884	0.569986	0.597508
es-9	0.40005	0.456932	0.522451	0.527874	0.549341	0.5219	0.479118	0.417185	0.494357	0.566302	0.537176	0.600097	0.558854	0.431953	0.613818	0.701517	0.428507	0.512447	0.579162	0.575477	0.451004	0.580303	0.510399	0.565017	0.610769	0.574061	0.548765	0.58723	0.535304	0.623469	0.547585	0.428183	0.366913	0.363547	0.440815	0.353428	0.526137	0.588644	0.568428	0.655151	0.666329	0.522499	0.600793	0.579861	0.632931	0.550472	0.59526	0.620405	0.60577
es-10	0.42136	0.434896	0.498725	0.578146	0.621219	0.589077	0.46057	0.384735	0.598853	0.701297	0.641332	0.618531	0.630796	0.419982	0.604925	0.680962	0.377239	0.466861	0.588128	0.557599	0.417478	0.628883	0.456215	0.545959	0.676929	0.611043	0.582423	0.543365	0.566507	0.662725	0.54492	0.453077	0.346703	0.457018	0.544413	0.372527	0.548719	0.640674	0.560097	0.679629	0.701509	0.596397	0.629958	0.616114	0.640721	0.581127	0.585371	0.649074	0.555702
es-11	0.389136	0.434189	0.546129	0.543668	0.54057	0.527874	0.392901	0.317312	0.447556	0.548297	0.496917	0.577152	0.528763	0.473341	0.59246	0.616324	0.34019	0.447493	0.494874	0.516742	0.44082	0.55219	0.493915	0.517714	0.583411	0.537668	0.547948	0.52568	0.52754	0.638046	0.520594	0.482992	0.346502	0.404888	0.422895	0.35678	0.510561	0.520225	0.547059	0.622922	0.616825	0.50551	0.598678	0.559472	0.569104	0.508302	0.529125	0.556447	0.557706
es-12	0.349543	0.401322	0.486236	0.462743	0.455078	0.461963	0.445723	0.323375	0.41727	0.487003	0.448332	0.486604	0.466104	0.426174	0.525903	0.564572	0.374358	0.425913	0.486186	0.504931	0.447172	0.488718	0.413262	0.449609	0.503427	0.45118	0.484077	0.480889	0.485237	0.538696	0.524817	0.423831	0.331089	0.339352	0.419119	0.332632	0.468174	0.478929	0.444915	0.549046	0.536365	0.426804	0.528523	0.499699	0.512795	0.452186	0.491167	0.487761	0.522626
es-13	0.34611	0.387624	0.429492	0.482782	0.492553	0.504901	0.416104	0.414562	0.526768	0.534764	0.510903	0.560737	0.561517	0.335271	0.516776	0.623679	0.367611	0.44731	0.521068	0.522832	0.402305	0.55024	0.436007	0.530229	0.602034	0.567494	0.519176	0.495062	0.517843	0.565364	0.511389	0.384823	0.324214	0.38938	0.483218	0.375058	0.486761	0.593109	0.540532	0.61331	0.634672	0.532768	0.573221	0.601992	0.58118	0.537389	0.544847	0.574409	0.547373
es-14	0.329536	0.371001	0.465109	0.463822	0.488035	0.458486	0.415412	0.432579	0.457247	0.52954	0.472315	0.512284	0.485843	0.389258	0.498057	0.589765	0.384456	0.442715	0.512379	0.55453	0.403248	0.486952	0.45887	0.450273	0.516891	0.487067	0.500874	0.472932	0.493909	0.526343	0.473673	0.362682	0.315039	0.362529	0.382953	0.302404	0.462275	0.527217	0.444133	0.582005	0.563332	0.438896	0.50878	0.491109	0.581526	0.488403	0.476497	0.502437	0.541859
es-15	0.260842	0.382411	0.444928	0.469708	0.432661	0.401156	0.444667	0.38453	0.450143	0.508086	0.474588	0.479429	0.490828	0.389054	0.513554	0.570471	0.414144	0.475426	0.488888	0.527561	0.449967	0.527853	0.437091	0.475091	0.546893	0.502924	0.53222	0.517913	0.480459	0.540885	0.477964	0.35109	0.319099	0.31927	0.400355	0.282454	0.50104	0.528273	0.522403	0.602291	0.59724	0.465722	0.542011	0.512919	0.550872	0.505911	0.540227	0.514145	0.550714
es-16	0.305048	0.415355	0.488789	0.490774	0.457884	0.452467	0.498871	0.441	0.466382	0.505126	0.479111	0.531751	0.52579	0.420489	0.583944	0.627361	0.485716	0.556095	0.551374	0.593072	0.481026	0.647651	0.531348	0.556655	0.604613	0.561362	0.566793	0.567738	0.541874	0.553878	0.50384	0.367046	0.331386	0.344576	0.417679	0.29993	0.508854	0.599694	0.576024	0.665765	0.671834	0.508403	0.5786	0.581957	0.584332	0.539516	0.591287	0.550442	0.598837
es-17	0.31382	0.391489	0.451187	0.464602	0.494196	0.458381	0.459238	0.39852	0.486832	0.520189	0.508152	0.523942	0.519132	0.359925	0.526373	0.613912	0.387954	0.476057	0.540781	0.558177	0.473796	0.556444	0.47056	0.533662	0.589371	0.568515	0.533109	0.509035	0.523266	0.568996	0.466593	0.338271	0.305184	0.355529	0.405073	0.33317	0.473223	0.604625	0.536602	0.626512	0.632456	0.520024	0.562521	0.532905	0.621722	0.544658	0.545022	0.553867	0.538525
es-18	0.408101	0.439113	0.499679	0.471703	0.482504	0.500492	0.340961	0.304486	0.419601	0.464772	0.458235	0.565083	0.471733	0.423498	0.54686	0.556653	0.35203	0.426028	0.414724	0.450077	0.397635	0.493504	0.421953	0.434708	0.490037	0.476136	0.471446	0.485803	0.497604	0.557716	0.482854	0.453264	0.371794	0.365712	0.444605	0.376721	0.468622	0.458866	0.451686	0.542577	0.53492	0.478561	0.536472	0.523254	0.525254	0.471204	0.482621	0.535399	0.516225
es-19	0.380196	0.42672	0.492981	0.481353	0.495449	0.50097	0.397651	0.30594	0.422246	0.521722	0.469414	0.520835	0.472918	0.434761	0.535697	0.567027	0.339295	0.41511	0.429088	0.47361	0.385988	0.480145	0.388404	0.458016	0.52641	0.48796	0.46325	0.483412	0.512142	0.550524	0.4847	0.429292	0.357448	0.351802	0.402984	0.283532	0.486211	0.509981	0.479715	0.549112	0.580138	0.463874	0.524236	0.476335	0.533226	0.454317	0.5229	0.506042	0.486792
es-20	0.387375	0.413854	0.502646	0.572652	0.571681	0.57463	0.435746	0.414035	0.553087	0.632892	0.582532	0.619724	0.606695	0.406686	0.576016	0.677723	0.350164	0.428497	0.525319	0.520118	0.445949	0.580032	0.439789	0.512912	0.632706	0.576593	0.54611	0.516941	0.534796	0.626146	0.540017	0.454287	0.362878	0.433335	0.534305	0.377413	0.522205	0.61608	0.547762	0.647276	0.628681	0.574964	0.594749	0.624993	0.639804	0.5655	0.586158	0.658084	0.584829
es-21	0.379916	0.416837	0.450105	0.539085	0.515021	0.541182	0.417739	0.370524	0.504088	0.584635	0.538319	0.594758	0.55138	0.400541	0.562333	0.601033	0.360557	0.433349	0.494249	0.496978	0.401938	0.566545	0.396724	0.461715	0.577663	0.515729	0.547539	0.502279	0.524947	0.599565	0.507543	0.436183	0.35086	0.403312	0.45601	0.343398	0.477311	0.570972	0.515758	0.586883	0.622348	0.534071	0.562884	0.575406	0.563794	0.490026	0.524179	0.586885	0.544832
es-22	0.351255	0.388185	0.481359	0.528304	0.558322	0.551065	0.413004	0.41548	0.5323	0.597038	0.545842	0.600273	0.574367	0.409981	0.559879	0.639403	0.359408	0.464893	0.528579	0.538539	0.452559	0.575072	0.418245	0.518357	0.584995	0.516906	0.514165	0.517228	0.543974	0.601609	0.536648	0.420584	0.338428	0.404133	0.476781	0.351913	0.503908	0.612888	0.496422	0.600628	0.612257	0.523506	0.580933	0.596491	0.597512	0.530866	0.534577	0.603063	0.56838
es-23	0.379797	0.404344	0.512638	0.52483	0.541056	0.554746	0.40361	0.350089	0.536065	0.57384	0.512846	0.574313	0.531238	0.422594	0.573093	0.619946	0.372696	0.431698	0.503172	0.496728	0.401759	0.532734	0.437882	0.464243	0.565932	0.490587	0.511813	0.468329	0.513277	0.586892	0.498634	0.439853	0.335852	0.402204	0.476024	0.336759	0.536971	0.514084	0.464214	0.588222	0.560141	0.477793	0.54549	0.534741	0.544552	0.470213	0.516927	0.571845	0.518449
es-24	0.422278	0.423685	0.496662	0.514639	0.529131	0.541438	0.408188	0.344603	0.490006	0.581535	0.534393	0.565305	0.501362	0.450619	0.570611	0.648587	0.393202	0.444139	0.507985	0.502075	0.370568	0.570193	0.428822	0.463604	0.577797	0.481325	0.497597	0.498585	0.498612	0.607298	0.5267	0.461651	0.367382	0.377854	0.510507	0.332877	0.51459	0.516517	0.500833	0.592536	0.628469	0.503806	0.550985	0.550202	0.547528	0.473793	0.521011	0.583289	0.535827
es-25	0.291886	0.298692	0.388651	0.377303	0.418012	0.383619	0.25518	0.205876	0.310927	0.446015	0.340223	0.401073	0.365282	0.310223	0.36714	0.40914	0.204206	0.254431	0.326701	0.314886	0.254333	0.320168	0.248566	0.291473	0.35938	0.302607	0.318494	0.314539	0.335566	0.41492	0.32932	0.387191	0.252947	0.287042	0.286739	0.286972	0.353989	0.329507	0.279987	0.372156	0.370679	0.302288	0.369008	0.359672	0.372218	0.331924	0.34814	0.367107	0.400565
es-26	0.386412	0.390938	0.46643	0.440982	0.472183	0.448802	0.284668	0.252085	0.377237	0.470019	0.409279	0.426875	0.396798	0.379927	0.461378	0.470411	0.262453	0.331471	0.367373	0.364754	0.288282	0.370666	0.303371	0.324312	0.41258	0.343775	0.37328	0.36005	0.388008	0.482651	0.410355	0.475361	0.346851	0.372087	0.354119	0.248634	0.414591	0.371825	0.325734	0.428783	0.420032	0.34248	0.411835	0.368577	0.424234	0.351332	0.385297	0.40917	0.438714
es-27	0.326645	0.402779	0.472986	0.377124	0.440323	0.402048	0.267163	0.225146	0.2863	0.376678	0.334924	0.420061	0.326109	0.414126	0.490903	0.445196	0.282521	0.323951	0.333681	0.373614	0.304683	0.378299	0.333967	0.358333	0.381952	0.348589	0.373392	0.404434	0.427919	0.461794	0.388966	0.422698	0.34459	0.302454	0.308147	0.264891	0.398218	0.343007	0.359667	0.451464	0.439557	0.38711	0.431233	0.399446	0.41224	0.377564	0.387175	0.398848	0.437511
es-28	0.371549	0.314968	0.32492	0.340438	0.429036	0.373545	0.206389	0.171004	0.340112	0.424511	0.396904	0.373072	0.370959	0.299179	0.338958	0.360969	0.171412	0.245143	0.304415	0.259689	0.219664	0.34838	0.234097	0.282777	0.35623	0.32869	0.321968	0.311268	0.32759	0.449881	0.348734	0.427521	0.304907	0.333256	0.39483	0.262999	0.344165	0.335306	0.308037	0.367441	0.338521	0.376448	0.351446	0.35242	0.357033	0.302789	0.304873	0.372961	0.274132
es-29	0.417818	0.430047	0.492371	0.437982	0.477917	0.482505	0.299815	0.264025	0.364679	0.462159	0.412793	0.44538	0.411202	0.453241	0.481013	0.498419	0.301671	0.338939	0.363447	0.395784	0.342768	0.417984	0.344841	0.358497	0.43724	0.389894	0.413109	0.410717	0.435154	0.516904	0.450857	0.491067	0.367613	0.366913	0.390371	0.263706	0.440984	0.404366	0.367563	0.468062	0.44274	0.404467	0.460279	0.446552	0.41451	0.379167	0.40665	0.443409	0.456468
es-30	0.370879	0.346071	0.465864	0.382305	0.470599	0.450612	0.267445	0.140508	0.359326	0.43438	0.390311	0.498478	0.433528	0.40258	0.451346	0.437941	0.239845	0.308911	0.379933	0.348916	0.299992	0.382711	0.378373	0.354813	0.400173	0.4158	0.36949	0.388563	0.442252	0.531764	0.412305	0.457915	0.327542	0.381839	0.419054	0.368862	0.392357	0.358429	0.365616	0.468209	0.439819	0.386806	0.458924	0.391221	0.415458	0.371233	0.380662	0.437549	0.402513
cn-1	0.307863	0.33918	0.448617	0.454398	0.463879	0.431293	0.2933	0.288716	0.37833	0.449794	0.355725	0.432318	0.415478	0.330306	0.415417	0.461648	0.262426	0.325331	0.369217	0.420663	0.31296	0.354108	0.314091	0.338345	0.419294	0.345636	0.39953	0.366401	0.398639	0.502423	0.381034	0.420391	0.285448	0.311101	0.362425	0.273362	0.416361	0.398556	0.33854	0.454985	0.422803	0.397099	0.437115	0.390498	0.455192	0.37291	0.395941	0.439806	0.413009
cn-2	0.247553	0.273506	0.376787	0.38626	0.35066	0.314976	0.22157	0.176655	0.219429	0.300751	0.25961	0.272287	0.283197	0.252669	0.348542	0.337388	0.240659	0.235551	0.24346	0.335854	0.243602	0.284516	0.296512	0.279629	0.310741	0.260449	0.305151	0.282819	0.349242	0.389011	0.305593	0.331917	0.210787	0.199508	0.224189	0.185215	0.294869	0.275005	0.262387	0.336516	0.313972	0.262069	0.30651	0.252919	0.294811	0.276487	0.277038	0.298678	0.310686
cn-3	0.319442	0.33474	0.425437	0.51527	0.46154	0.46246	0.365122	0.346478	0.475789	0.519494	0.470388	0.46355	0.467844	0.338575	0.489916	0.565367	0.374757	0.421931	0.45661	0.531808	0.401131	0.479079	0.385205	0.440799	0.550782	0.462093	0.510489	0.431002	0.441545	0.538498	0.479263	0.366728	0.284051	0.311349	0.388297	0.304972	0.47162	0.525874	0.434306	0.548189	0.525724	0.41501	0.510163	0.478304	0.477545	0.447982	0.499194	0.499438	0.511507
cn-4	0.298848	0.354544	0.441548	0.425511	0.386715	0.3857	0.399089	0.394111	0.422494	0.414509	0.424107	0.40175	0.399268	0.372392	0.491135	0.511412	0.434399	0.450548	0.42107	0.532865	0.461908	0.495684	0.433555	0.43771	0.50871	0.443061	0.508532	0.43959	0.446695	0.496233	0.47464	0.338011	0.286061	0.28246	0.312672	0.222541	0.428084	0.505597	0.431352	0.500862	0.540152	0.374894	0.504188	0.438046	0.463002	0.412579	0.475902	0.440973	0.463693
cn-5	0.296658	0.345086	0.41494	0.478551	0.441573	0.411891	0.402142	0.438307	0.461029	0.493845	0.471647	0.449062	0.472413	0.333876	0.462406	0.585589	0.388805	0.435322	0.445114	0.522793	0.439732	0.504931	0.410564	0.495339	0.582351	0.498025	0.525687	0.480833	0.458606	0.49863	0.510346	0.335561	0.280941	0.308381	0.382629	0.25784	0.440654	0.568137	0.476402	0.562276	0.540581	0.39817	0.507553	0.490027	0.483231	0.478585	0.498974	0.46131	0.497058
cn-6	0.239232	0.297379	0.364826	0.38796	0.35645	0.370618	0.392207	0.429418	0.44652	0.411577	0.418558	0.40562	0.39496	0.291936	0.440592	0.50914	0.429241	0.483103	0.463939	0.496213	0.436789	0.528338	0.381634	0.430268	0.513881	0.424835	0.455313	0.433181	0.418348	0.425142	0.442997	0.277378	0.272322	0.269622	0.363271	0.206847	0.401779	0.546457	0.475241	0.536232	0.509978	0.412253	0.432716	0.460217	0.491701	0.41751	0.456829	0.457973	0.443698
cn-7	0.256441	0.352388	0.383683	0.449068	0.403645	0.398033	0.402092	0.37685	0.485599	0.477379	0.483022	0.445581	0.440562	0.292179	0.473263	0.575932	0.367038	0.482876	0.480406	0.503739	0.416705	0.548011	0.408029	0.533493	0.594228	0.483817	0.518317	0.458551	0.466745	0.491047	0.448047	0.315048	0.294412	0.312613	0.387645	0.256449	0.426909	0.622397	0.545068	0.55344	0.586954	0.447575	0.502564	0.49364	0.529939	0.457876	0.534578	0.506476	0.477819
cn-8	0.239932	0.325641	0.370927	0.423689	0.382117	0.37046	0.403332	0.454754	0.471682	0.445831	0.43336	0.409229	0.455306	0.263838	0.421762	0.526215	0.38306	0.467882	0.43216	0.484544	0.403568	0.5106	0.355779	0.505676	0.566004	0.506876	0.538738	0.441689	0.423514	0.487109	0.450456	0.274585	0.26044	0.324056	0.371981	0.238598	0.382572	0.611777	0.513304	0.561919	0.56483	0.468662	0.47697	0.473181	0.468514	0.461224	0.490765	0.46323	0.445806
cn-9	0.310444	0.344346	0.394174	0.497003	0.49933	0.499622	0.377403	0.350564	0.552722	0.588951	0.551371	0.526541	0.541299	0.284908	0.48254	0.618385	0.326793	0.419475	0.51973	0.486205	0.356793	0.53199	0.396034	0.516451	0.62834	0.545231	0.510681	0.446623	0.480984	0.546394	0.495333	0.337823	0.286762	0.368136	0.483533	0.344806	0.443287	0.654706	0.53622	0.605377	0.607202	0.483597	0.508979	0.530711	0.541589	0.501382	0.5367	0.565052	0.479382
cn-10	0.2768	0.356008	0.397691	0.486361	0.454256	0.44728	0.402794	0.402756	0.504428	0.543841	0.501164	0.470114	0.50258	0.31099	0.485783	0.616141	0.371071	0.445303	0.501115	0.499042	0.376564	0.549861	0.376473	0.499125	0.598154	0.553947	0.545324	0.48684	0.476735	0.545486	0.478523	0.31674	0.298819	0.344251	0.405461	0.296741	0.458352	0.640324	0.556044	0.586051	0.620417	0.494093	0.512045	0.515448	0.542824	0.521969	0.555482	0.537617	0.486606
cn-11	0.327719	0.40626	0.45335	0.539247	0.501365	0.504203	0.433446	0.428258	0.576082	0.576056	0.555199	0.548176	0.587038	0.328194	0.530246	0.642144	0.397666	0.48218	0.546603	0.565686	0.463738	0.580951	0.465728	0.580656	0.66858	0.616299	0.601685	0.520852	0.539839	0.614394	0.5454	0.368505	0.32606	0.398283	0.45563	0.316322	0.487401	0.675274	0.548966	0.618763	0.645761	0.531993	0.576021	0.558012	0.588782	0.541075	0.591607	0.594046	0.527097
cn-12	0.33835	0.405994	0.410929	0.521651	0.524601	0.495312	0.437149	0.455699	0.56391	0.588438	0.541798	0.485549	0.565368	0.31135	0.508425	0.631137	0.395543	0.478375	0.492584	0.554542	0.433376	0.575851	0.404304	0.567102	0.682351	0.608009	0.577384	0.47537	0.490534	0.600117	0.509115	0.337328	0.314484	0.36832	0.460832	0.281967	0.45127	0.712385	0.524679	0.639031	0.657553	0.501949	0.538466	0.526211	0.570102	0.523153	0.581335	0.58599	0.486382
cn-13	0.342934	0.407047	0.412415	0.554869	0.519971	0.510115	0.452252	0.432653	0.586808	0.609663	0.57416	0.541472	0.59626	0.307007	0.522345	0.655486	0.370802	0.465756	0.535656	0.547181	0.417465	0.585533	0.396885	0.582481	0.71159	0.624645	0.596918	0.491308	0.485842	0.603227	0.499572	0.350619	0.321327	0.418865	0.490554	0.312093	0.47055	0.712285	0.560301	0.6529	0.655787	0.547345	0.571052	0.587004	0.579802	0.569281	0.576988	0.602214	0.518383
cn-14	0.367487	0.421288	0.490018	0.599067	0.589472	0.58935	0.465106	0.402944	0.570294	0.662466	0.606391	0.594498	0.579946	0.383165	0.57839	0.721263	0.406065	0.478887	0.586805	0.548494	0.442358	0.589218	0.465293	0.565231	0.713917	0.585933	0.572843	0.532919	0.522247	0.63954	0.543796	0.441256	0.361897	0.379938	0.509695	0.351898	0.534498	0.654159	0.565937	0.671477	0.669019	0.541146	0.611732	0.579939	0.613175	0.553977	0.597565	0.617144	0.569268
cn-15	0.351573	0.357455	0.459068	0.555633	0.517298	0.523663	0.399592	0.46696	0.542557	0.560442	0.536583	0.519222	0.538719	0.334233	0.514801	0.614945	0.377379	0.463417	0.476981	0.55552	0.438566	0.53862	0.40346	0.504325	0.627347	0.535746	0.543967	0.495375	0.501825	0.580669	0.517312	0.412623	0.324933	0.371005	0.460001	0.299866	0.501465	0.648702	0.518	0.601108	0.594696	0.493044	0.542311	0.554359	0.564592	0.521412	0.544185	0.571567	0.511938
cn-16	0.346683	0.378982	0.464525	0.538514	0.51863	0.513645	0.43001	0.388044	0.555666	0.575622	0.555137	0.526437	0.584426	0.363806	0.531569	0.631717	0.377272	0.470587	0.513059	0.552054	0.444629	0.55849	0.432486	0.546796	0.649659	0.590497	0.601993	0.527525	0.505945	0.60394	0.497468	0.399382	0.348381	0.374458	0.442748	0.301638	0.524514	0.630143	0.545792	0.633557	0.61703	0.51074	0.590315	0.573103	0.567837	0.546485	0.565943	0.585215	0.539638
cn-17	0.344248	0.332554	0.436581	0.601887	0.586256	0.564756	0.424178	0.431176	0.619062	0.662809	0.588809	0.561598	0.615154	0.330181	0.502307	0.66033	0.34802	0.435807	0.523002	0.552015	0.407213	0.553618	0.388993	0.541734	0.667718	0.5605	0.552136	0.464588	0.507437	0.615691	0.501449	0.412207	0.306257	0.433947	0.500779	0.338264	0.518805	0.665975	0.506255	0.622138	0.6236	0.522319	0.580688	0.56378	0.60048	0.551885	0.567741	0.596109	0.515899
cn-18	0.301262	0.36246	0.450976	0.533684	0.528515	0.524427	0.402332	0.464093	0.556598	0.597191	0.536407	0.509999	0.56107	0.309703	0.504812	0.646683	0.383709	0.460939	0.50246	0.578657	0.45093	0.531107	0.431339	0.531753	0.67076	0.589265	0.607413	0.488929	0.520994	0.588721	0.495653	0.391975	0.328363	0.364885	0.467401	0.320119	0.461841	0.667999	0.524155	0.639683	0.631433	0.523061	0.553954	0.579724	0.630784	0.58012	0.55698	0.596289	0.531994
cn-19	0.304577	0.321112	0.399801	0.477022	0.488671	0.464836	0.373304	0.372565	0.509555	0.56515	0.501753	0.498933	0.523876	0.271129	0.47342	0.590854	0.316156	0.406276	0.527205	0.517512	0.37912	0.501468	0.377067	0.487542	0.576978	0.481015	0.48416	0.431576	0.470974	0.556746	0.448738	0.338364	0.310587	0.364944	0.457966	0.326223	0.441109	0.591382	0.489394	0.559386	0.567506	0.469891	0.51318	0.508434	0.552669	0.480517	0.526235	0.535177	0.484313
cn-20	0.31841	0.402115	0.479794	0.515752	0.47952	0.46533	0.418087	0.445075	0.498991	0.518545	0.503331	0.487383	0.523862	0.385474	0.559091	0.623127	0.42215	0.52486	0.476402	0.551676	0.45567	0.566112	0.458397	0.569205	0.642866	0.569414	0.571996	0.525413	0.509788	0.614664	0.506546	0.347935	0.31476	0.352201	0.374981	0.243892	0.460246	0.633356	0.521703	0.591432	0.661056	0.464255	0.572467	0.546115	0.597017	0.528403	0.584041	0.55439	0.560614
cn-21	0.289245	0.334405	0.419809	0.500059	0.473157	0.531982	0.322506	0.326145	0.451871	0.502346	0.445361	0.440958	0.463291	0.28504	0.456629	0.560998	0.298165	0.33861	0.383312	0.452114	0.394635	0.436798	0.35479	0.406726	0.551826	0.449286	0.470886	0.383023	0.420627	0.506408	0.424083	0.372314	0.270196	0.314489	0.413823	0.27033	0.434587	0.473607	0.396363	0.520361	0.475443	0.411298	0.470191	0.483895	0.469991	0.409498	0.443499	0.484806	0.449211
cn-22	0.28766	0.266333	0.37739	0.476775	0.428231	0.415632	0.270208	0.281977	0.375291	0.427337	0.37002	0.393866	0.434449	0.264031	0.379831	0.434775	0.253461	0.303397	0.328581	0.419642	0.31323	0.358781	0.275004	0.366436	0.433127	0.381063	0.409511	0.333969	0.385307	0.487452	0.359545	0.385222	0.221433	0.314119	0.315384	0.23716	0.385723	0.420515	0.33595	0.449354	0.420472	0.363072	0.419826	0.370249	0.415057	0.392469	0.391356	0.411307	0.378236
cn-23	0.300413	0.311015	0.404301	0.457272	0.363233	0.365663	0.32013	0.340907	0.371509	0.396503	0.389995	0.372623	0.379569	0.299949	0.42638	0.478168	0.344947	0.379001	0.376294	0.46305	0.376108	0.421731	0.346598	0.394096	0.465519	0.395731	0.451382	0.378548	0.354232	0.437079	0.380506	0.306905	0.259981	0.253026	0.276671	0.224697	0.39816	0.432216	0.3544	0.440118	0.455607	0.325439	0.41687	0.395348	0.395326	0.399256	0.410214	0.40311	0.420664
cn-24	0.38692	0.415832	0.499913	0.535641	0.499078	0.500778	0.366613	0.373867	0.486627	0.502292	0.477861	0.526126	0.542119	0.399485	0.522035	0.580329	0.412362	0.467587	0.452101	0.496939	0.439212	0.508211	0.417346	0.484984	0.569646	0.52677	0.550554	0.538898	0.48463	0.587106	0.502508	0.423402	0.336207	0.401571	0.384974	0.304292	0.45952	0.574385	0.462657	0.576899	0.58711	0.483225	0.57201	0.523214	0.509692	0.505732	0.54219	0.544406	0.52269
cn-25	0.313162	0.353993	0.436017	0.540035	0.583171	0.547463	0.404968	0.41392	0.595665	0.62587	0.546337	0.54382	0.563569	0.304521	0.50965	0.640385	0.321499	0.442902	0.509315	0.517944	0.422112	0.545444	0.404948	0.533629	0.641984	0.531939	0.522159	0.47961	0.514652	0.601158	0.482527	0.394624	0.32617	0.393926	0.487785	0.317601	0.495968	0.62661	0.522786	0.635147	0.640657	0.510545	0.580465	0.561099	0.594989	0.540112	0.573549	0.593117	0.51911
cn-26	0.399614	0.458424	0.508024	0.61389	0.589794	0.586822	0.43943	0.412559	0.565791	0.638412	0.570699	0.563464	0.578392	0.370965	0.583372	0.677687	0.394041	0.461569	0.514123	0.560396	0.423542	0.546878	0.457699	0.545624	0.654823	0.554092	0.561754	0.516113	0.527981	0.633267	0.522323	0.433243	0.346033	0.414187	0.518327	0.371032	0.522353	0.623053	0.533457	0.643474	0.645209	0.525186	0.588859	0.56904	0.581595	0.563747	0.596883	0.626651	0.558694
cn-27	0.331121	0.369285	0.446872	0.558111	0.55535	0.552232	0.401491	0.367458	0.587311	0.64446	0.541661	0.491963	0.532882	0.295465	0.506806	0.653267	0.338261	0.413677	0.517238	0.536027	0.386031	0.530684	0.408798	0.514388	0.633556	0.505858	0.495862	0.446612	0.491926	0.576857	0.490882	0.407902	0.30799	0.366643	0.513741	0.336564	0.476621	0.579573	0.478415	0.59409	0.578625	0.48609	0.519968	0.533497	0.54921	0.495364	0.552863	0.564921	0.5032
cn-28	0.349434	0.366308	0.443315	0.504434	0.519326	0.528977	0.343627	0.303269	0.525911	0.579402	0.547205	0.581949	0.53751	0.361668	0.525813	0.605798	0.355316	0.423399	0.489471	0.458553	0.377672	0.50338	0.391058	0.477971	0.556058	0.473313	0.487749	0.48475	0.497169	0.560426	0.503947	0.442034	0.367135	0.452902	0.524633	0.361605	0.509217	0.560081	0.477317	0.568773	0.562765	0.529356	0.55024	0.565416	0.532075	0.489459	0.536056	0.561688	0.518481
cn-29	0.361026	0.403093	0.477814	0.529265	0.565111	0.571685	0.393029	0.325971	0.555455	0.613378	0.548186	0.549341	0.536973	0.344384	0.547182	0.615812	0.358867	0.423706	0.484129	0.497885	0.426524	0.51875	0.414339	0.504261	0.604922	0.512447	0.497421	0.472514	0.49685	0.587726	0.495679	0.430977	0.371609	0.394272	0.519261	0.350639	0.488949	0.562731	0.491984	0.581402	0.590095	0.508819	0.556035	0.581872	0.56301	0.520955	0.547465	0.572893	0.53854
cn-30	0.31462	0.329326	0.421219	0.497198	0.48843	0.462659	0.373112	0.379148	0.485709	0.544805	0.541505	0.508935	0.509385	0.308116	0.475555	0.566321	0.343674	0.40686	0.488474	0.500099	0.368789	0.482931	0.362839	0.442595	0.53893	0.455274	0.490085	0.433942	0.445757	0.521891	0.44664	0.377693	0.275965	0.356117	0.399054	0.310519	0.442353	0.561438	0.438571	0.524803	0.5526	0.446345	0.489461	0.50471	0.515294	0.473955	0.4938	0.480153	0.506436
cn-31	0.388132	0.357667	0.44807	0.620803	0.603321	0.584377	0.401822	0.36098	0.563822	0.653418	0.552188	0.555487	0.612918	0.356548	0.533704	0.65806	0.318038	0.402462	0.478492	0.528087	0.379277	0.536113	0.399422	0.506061	0.634986	0.535717	0.537614	0.468886	0.516693	0.625789	0.499398	0.404129	0.317886	0.414543	0.471092	0.335793	0.525433	0.600498	0.47846	0.603996	0.597627	0.504552	0.57596	0.564852	0.545395	0.521391	0.553704	0.569281	0.529776
cn-32	0.376451	0.38563	0.463944	0.572421	0.609029	0.573098	0.413436	0.345482	0.548911	0.682423	0.583136	0.586855	0.626398	0.361424	0.539218	0.64707	0.333855	0.409092	0.521211	0.482807	0.380876	0.52287	0.380766	0.48325	0.601261	0.505829	0.518474	0.469056	0.515095	0.638751	0.496575	0.474064	0.330826	0.471289	0.545374	0.36251	0.526548	0.56943	0.474145	0.60159	0.599124	0.537374	0.570455	0.580106	0.54578	0.511816	0.537648	0.594439	0.543453
cn-33	0.426888	0.413846	0.499983	0.599847	0.583261	0.584269	0.400519	0.354936	0.520366	0.658913	0.586594	0.554253	0.557754	0.377909	0.548596	0.644826	0.349304	0.405174	0.501052	0.521759	0.391228	0.534378	0.42097	0.4978	0.624961	0.508271	0.525035	0.490594	0.515692	0.637065	0.532159	0.472679	0.379063	0.458316	0.481184	0.327861	0.529801	0.59064	0.494069	0.603663	0.614884	0.490439	0.568561	0.547041	0.568754	0.492273	0.529952	0.580678	0.533201
ko-1	0.333178	0.301109	0.335565	0.405322	0.401014	0.377656	0.242592	0.222895	0.352248	0.451609	0.36152	0.344125	0.403838	0.245727	0.340798	0.396208	0.165187	0.230718	0.326511	0.357485	0.270468	0.301889	0.260718	0.305948	0.386946	0.309706	0.339071	0.300776	0.307413	0.431977	0.339109	0.334906	0.222652	0.275191	0.389563	0.286354	0.304317	0.333716	0.286707	0.378746	0.348564	0.331494	0.350458	0.343321	0.348378	0.314478	0.337636	0.359597	0.337799
ko-2	0.279269	0.31977	0.406398	0.400475	0.420153	0.418282	0.330022	0.366187	0.439662	0.440891	0.423549	0.462968	0.435098	0.309328	0.435193	0.524344	0.331062	0.389893	0.430256	0.465972	0.403412	0.440976	0.353445	0.437263	0.470799	0.42486	0.45131	0.408073	0.431259	0.484315	0.395979	0.329071	0.296347	0.288412	0.326197	0.261893	0.418567	0.500851	0.445251	0.475248	0.533756	0.417796	0.459113	0.461877	0.515596	0.427247	0.47858	0.488901	0.483281
ko-3	0.318865	0.363739	0.440574	0.490221	0.47957	0.454706	0.411921	0.380716	0.474815	0.518933	0.492904	0.516264	0.50281	0.3554	0.53332	0.612735	0.351917	0.455791	0.497594	0.528674	0.408131	0.532715	0.433427	0.512136	0.567013	0.528738	0.527041	0.481961	0.507309	0.550674	0.496885	0.37469	0.312628	0.32937	0.418275	0.298634	0.484957	0.563376	0.516372	0.590295	0.603356	0.491285	0.541057	0.542797	0.542225	0.501086	0.546074	0.547928	0.521964
ko-4	0.315717	0.387213	0.442495	0.478634	0.405207	0.427058	0.409738	0.360403	0.451095	0.473055	0.456323	0.485166	0.456037	0.416362	0.517917	0.559218	0.429665	0.504611	0.444693	0.54274	0.490164	0.523437	0.438569	0.489378	0.52257	0.446294	0.540598	0.487392	0.481861	0.507517	0.483481	0.356105	0.301407	0.310874	0.359572	0.281295	0.470924	0.524654	0.458901	0.533546	0.574427	0.454167	0.509784	0.50784	0.508264	0.490476	0.50978	0.504666	0.532693
ko-5	0.302117	0.365981	0.390701	0.47549	0.435609	0.413812	0.42771	0.443394	0.518096	0.5242	0.534	0.492002	0.485802	0.297206	0.494116	0.595177	0.405259	0.463288	0.514299	0.528488	0.421207	0.558895	0.378019	0.543641	0.612761	0.540905	0.544839	0.463559	0.470856	0.52918	0.500684	0.29849	0.287617	0.330162	0.412199	0.269297	0.440494	0.635653	0.531873	0.578925	0.638701	0.488009	0.499012	0.528386	0.567382	0.508455	0.543752	0.537214	0.475784
ko-6	0.245456	0.348719	0.367332	0.399443	0.370146	0.361968	0.377932	0.407425	0.45616	0.440538	0.432718	0.418463	0.419188	0.316471	0.461491	0.522676	0.408761	0.444323	0.45619	0.466763	0.438885	0.499176	0.348563	0.46657	0.524995	0.444916	0.504716	0.457206	0.416274	0.44946	0.468235	0.281786	0.265762	0.277544	0.36503	0.229672	0.432359	0.546942	0.472502	0.508271	0.573089	0.436952	0.481917	0.450934	0.478177	0.426823	0.493991	0.473295	0.457727
ko-7	0.302811	0.381198	0.407351	0.454072	0.457312	0.433174	0.369869	0.355028	0.454607	0.474145	0.456349	0.450483	0.433305	0.318942	0.475575	0.528277	0.335879	0.393858	0.471724	0.479661	0.394189	0.468681	0.386397	0.442317	0.494829	0.446211	0.471171	0.450651	0.461223	0.500151	0.443333	0.355275	0.269426	0.323519	0.403073	0.323832	0.418803	0.48106	0.416292	0.504819	0.498536	0.416053	0.466987	0.476277	0.4889	0.42494	0.495838	0.497289	0.452107
ko-8	0.347137	0.404263	0.477371	0.472843	0.481966	0.484725	0.373473	0.334863	0.456475	0.498225	0.475382	0.483092	0.477278	0.3583	0.51485	0.575861	0.355671	0.451075	0.486596	0.465211	0.429613	0.493543	0.358749	0.486508	0.531242	0.49742	0.471624	0.476816	0.462185	0.538545	0.436648	0.414822	0.349352	0.346185	0.398711	0.321788	0.437452	0.521603	0.50099	0.552425	0.542995	0.478371	0.493894	0.51162	0.539892	0.488501	0.481557	0.535689	0.506307
ko-9	0.337884	0.39969	0.442385	0.50477	0.49298	0.469973	0.416581	0.387511	0.469794	0.549236	0.518016	0.534147	0.505764	0.391405	0.557408	0.626625	0.385291	0.462023	0.509358	0.506324	0.414723	0.551031	0.420833	0.521939	0.56019	0.516476	0.511597	0.499317	0.502999	0.550398	0.492906	0.353101	0.303999	0.331691	0.425247	0.312075	0.449837	0.56709	0.521747	0.586443	0.621794	0.478023	0.543925	0.535281	0.535727	0.502591	0.545739	0.564422	0.532672
ko-10	0.333653	0.403318	0.486737	0.510043	0.530887	0.520657	0.409432	0.370366	0.49993	0.544793	0.524131	0.567012	0.485406	0.409782	0.573491	0.655422	0.40699	0.478044	0.517051	0.490331	0.430343	0.536102	0.436925	0.516199	0.560533	0.505097	0.510964	0.50232	0.49603	0.583463	0.481237	0.375066	0.33953	0.368271	0.432307	0.291329	0.503259	0.545874	0.503996	0.595848	0.592444	0.469623	0.509987	0.54646	0.576996	0.494839	0.539113	0.576179	0.554721
ko-11	0.260795	0.340952	0.419422	0.378085	0.402048	0.415243	0.234346	0.255005	0.384699	0.409115	0.404775	0.410037	0.383318	0.314725	0.424116	0.45118	0.271206	0.284159	0.33559	0.342462	0.317125	0.352826	0.295791	0.345383	0.420327	0.368789	0.41164	0.35909	0.390941	0.472581	0.375938	0.395527	0.277814	0.348765	0.333421	0.190389	0.386522	0.410242	0.345752	0.414737	0.426743	0.377872	0.413592	0.416456	0.439304	0.380362	0.377252	0.418811	0.39715
ko-12	0.395661	0.443761	0.456454	0.530144	0.544556	0.575396	0.356236	0.296554	0.48723	0.576899	0.502102	0.572133	0.548867	0.369389	0.558221	0.586885	0.291446	0.37992	0.457454	0.452783	0.400891	0.494465	0.394764	0.459894	0.547134	0.485608	0.45954	0.479799	0.52389	0.592396	0.499205	0.422302	0.391695	0.366884	0.561723	0.378586	0.45256	0.523536	0.464013	0.579245	0.574537	0.546761	0.532133	0.591696	0.514645	0.528227	0.528455	0.574104	0.508525
ko-13	0.343747	0.409829	0.491191	0.451257	0.483825	0.485112	0.333779	0.29219	0.381358	0.484437	0.425885	0.497635	0.440779	0.400873	0.514606	0.539264	0.320491	0.374557	0.420488	0.433674	0.377515	0.437368	0.360505	0.413965	0.472711	0.410616	0.462458	0.448218	0.461051	0.544711	0.464259	0.446903	0.375299	0.34506	0.393932	0.289972	0.477811	0.443836	0.419643	0.509822	0.515855	0.445103	0.487268	0.483043	0.484924	0.437717	0.460731	0.493241	0.499201
ko-14	0.30886	0.29124	0.404555	0.423848	0.475708	0.464378	0.281985	0.271017	0.438909	0.508979	0.462104	0.53399	0.499866	0.344614	0.455808	0.530921	0.272322	0.346107	0.412824	0.377886	0.340145	0.426291	0.303018	0.372458	0.460886	0.398601	0.417669	0.421178	0.463291	0.519966	0.433084	0.428036	0.300056	0.396981	0.413935	0.259523	0.432373	0.466846	0.394248	0.482048	0.484865	0.474357	0.45411	0.50161	0.473058	0.44659	0.451737	0.495461	0.486997
ko-15	0.331391	0.385204	0.455467	0.481247	0.517161	0.513995	0.347459	0.32156	0.472907	0.559175	0.509466	0.539808	0.504126	0.377937	0.51143	0.577861	0.327498	0.391566	0.451313	0.454609	0.408946	0.48658	0.374627	0.438538	0.527735	0.443499	0.489755	0.454305	0.420121	0.574058	0.458352	0.45047	0.311409	0.380032	0.447757	0.295275	0.476596	0.523151	0.416856	0.540347	0.529565	0.501298	0.50957	0.523911	0.528418	0.457729	0.49448	0.522948	0.503294
ko-16	0.383669	0.419764	0.474994	0.495387	0.519447	0.549859	0.318879	0.317044	0.466931	0.578108	0.494541	0.525783	0.516158	0.376816	0.516414	0.565344	0.290237	0.361778	0.442581	0.433126	0.403084	0.451361	0.350545	0.416526	0.521586	0.429515	0.462403	0.432096	0.479898	0.585708	0.488613	0.439363	0.359548	0.372153	0.4836	0.333322	0.457266	0.506111	0.41126	0.537038	0.510423	0.49869	0.491363	0.543662	0.544762	0.459093	0.473994	0.529901	0.499696
ko-17	0.344044	0.413642	0.426577	0.428951	0.435122	0.450878	0.345263	0.287688	0.418569	0.473481	0.424138	0.480004	0.46461	0.367208	0.462542	0.486591	0.305342	0.402009	0.398641	0.419463	0.377368	0.438386	0.345295	0.416417	0.48709	0.442577	0.455301	0.431382	0.434203	0.515941	0.469098	0.366849	0.364091	0.329912	0.382206	0.30281	0.399366	0.482038	0.413551	0.494851	0.506184	0.472766	0.459578	0.486682	0.490017	0.45378	0.469818	0.486936	0.48304
ko-18	0.329666	0.394345	0.430235	0.408526	0.378556	0.418293	0.344275	0.344098	0.365167	0.381715	0.370934	0.461366	0.411476	0.373288	0.499339	0.491812	0.370715	0.42076	0.408981	0.432399	0.395806	0.415971	0.375548	0.40017	0.43651	0.400393	0.450114	0.454465	0.43291	0.454454	0.422451	0.365119	0.331005	0.299753	0.32444	0.282249	0.414586	0.44645	0.404485	0.479726	0.501885	0.439414	0.427212	0.466011	0.513262	0.445679	0.439481	0.477124	0.502625
ko-19	0.283043	0.40669	0.439489	0.447892	0.43976	0.502598	0.384326	0.327979	0.48392	0.511394	0.463631	0.533491	0.478004	0.342811	0.499877	0.561853	0.348752	0.399572	0.468673	0.43664	0.429311	0.461472	0.379711	0.470483	0.505766	0.471805	0.460002	0.445963	0.483056	0.521182	0.456155	0.36283	0.326196	0.311894	0.463986	0.341979	0.411963	0.521667	0.450125	0.545874	0.532082	0.514624	0.508943	0.523979	0.552475	0.489087	0.488584	0.54412	0.480184
ko-20	0.337591	0.376916	0.418384	0.488687	0.488817	0.486781	0.344005	0.31144	0.522931	0.534135	0.50744	0.521452	0.499146	0.364731	0.514395	0.567949	0.337908	0.410324	0.443785	0.434381	0.439505	0.503175	0.372001	0.480319	0.558146	0.511837	0.490325	0.458506	0.490095	0.562571	0.486725	0.362941	0.322749	0.374109	0.457075	0.33963	0.429726	0.55833	0.462172	0.549805	0.559481	0.508354	0.505861	0.540409	0.5229	0.486162	0.512737	0.554487	0.506395
ko-21	0.383009	0.400178	0.488238	0.553648	0.572951	0.569719	0.39154	0.332679	0.556797	0.63958	0.601632	0.635142	0.594224	0.414504	0.590236	0.66453	0.35097	0.454085	0.541099	0.502725	0.433304	0.561527	0.424532	0.5083	0.602387	0.522516	0.532805	0.524883	0.568766	0.62879	0.528387	0.450697	0.351004	0.442398	0.553396	0.388187	0.516654	0.585504	0.511764	0.619753	0.638749	0.579155	0.575412	0.626422	0.59998	0.545906	0.589296	0.638493	0.582096
ko-22	0.337784	0.371026	0.470685	0.483789	0.482941	0.482311	0.359182	0.344296	0.483303	0.524941	0.480004	0.541816	0.522205	0.358589	0.526119	0.603962	0.347057	0.428115	0.503096	0.480629	0.425351	0.478526	0.382059	0.494198	0.530485	0.508378	0.485563	0.46944	0.512007	0.548146	0.448167	0.370022	0.333981	0.364429	0.409493	0.313346	0.458818	0.539691	0.473979	0.579473	0.58614	0.475421	0.543399	0.541048	0.552245	0.519782	0.52353	0.563409	0.556674
ko-23	0.396624	0.489824	0.551223	0.557884	0.548171	0.572835	0.421106	0.402453	0.540093	0.581087	0.519641	0.571098	0.556735	0.452725	0.630909	0.668529	0.40644	0.481031	0.523812	0.561104	0.472674	0.54318	0.465504	0.517416	0.587179	0.526996	0.582643	0.547327	0.571736	0.639365	0.556502	0.464502	0.404349	0.389862	0.497419	0.363484	0.53083	0.583139	0.505548	0.620863	0.628596	0.51092	0.591485	0.58274	0.57627	0.531875	0.572477	0.596622	0.604942
ko-24	0.290854	0.398998	0.439088	0.484302	0.503107	0.530169	0.368471	0.343527	0.50235	0.57261	0.501083	0.533814	0.51674	0.367345	0.522642	0.587417	0.351442	0.391072	0.474673	0.457588	0.419612	0.49985	0.370062	0.470731	0.557638	0.47152	0.503803	0.465074	0.494219	0.549439	0.486341	0.413556	0.317737	0.33837	0.453822	0.312598	0.476775	0.518732	0.462844	0.563817	0.568078	0.504794	0.529256	0.54843	0.526676	0.473459	0.505829	0.550028	0.515232
ko-25	0.344467	0.388959	0.464917	0.537492	0.536137	0.533938	0.385487	0.351793	0.550702	0.607223	0.540788	0.544662	0.586028	0.346724	0.521667	0.618719	0.321078	0.417381	0.525189	0.518984	0.442206	0.5074	0.424287	0.539115	0.632913	0.54437	0.535608	0.464059	0.505352	0.612902	0.492184	0.434452	0.329332	0.396769	0.524272	0.349498	0.529799	0.578427	0.5039	0.617147	0.600457	0.520211	0.568211	0.567085	0.576341	0.542841	0.570983	0.610893	0.541359
ko-26	0.343698	0.332578	0.389168	0.481919	0.504476	0.483144	0.333174	0.322778	0.53911	0.580546	0.527721	0.525335	0.522498	0.323686	0.473966	0.574028	0.291163	0.388173	0.481525	0.460868	0.382571	0.480975	0.331655	0.463685	0.552619	0.464545	0.488691	0.446432	0.45076	0.560722	0.473994	0.390728	0.331436	0.387035	0.471434	0.320379	0.464053	0.572627	0.467007	0.535353	0.546922	0.526832	0.502165	0.516609	0.557811	0.505606	0.503947	0.569597	0.471532
ko-27	0.362241	0.389952	0.480084	0.553201	0.551904	0.578655	0.380129	0.372092	0.53819	0.663867	0.586719	0.608893	0.612261	0.380326	0.559597	0.664654	0.347965	0.424435	0.5333	0.514944	0.427338	0.554333	0.406592	0.506899	0.615569	0.5204	0.551439	0.490435	0.525599	0.636734	0.523474	0.452018	0.328584	0.415756	0.522118	0.326408	0.529574	0.599583	0.499569	0.619438	0.628859	0.564985	0.581008	0.595594	0.589867	0.537954	0.557025	0.616852	0.565128
ko-28	0.330629	0.341201	0.459822	0.51789	0.513008	0.491583	0.384364	0.355039	0.516106	0.585803	0.535787	0.545256	0.566394	0.374941	0.505568	0.585782	0.342212	0.421458	0.498896	0.506463	0.413612	0.505488	0.365171	0.490249	0.585679	0.494743	0.538518	0.464744	0.498195	0.594966	0.507558	0.441614	0.305894	0.41947	0.427126	0.308842	0.506657	0.595628	0.465934	0.572292	0.590719	0.498806	0.537906	0.536386	0.544758	0.516281	0.523769	0.546591	0.517506
ko-29	0.354888	0.35785	0.405726	0.502664	0.510095	0.488664	0.314897	0.285784	0.436506	0.592429	0.490509	0.519255	0.542683	0.361805	0.498197	0.550304	0.254477	0.3257	0.43512	0.432637	0.339363	0.456972	0.32348	0.419808	0.534545	0.455715	0.482122	0.435105	0.464577	0.547287	0.451542	0.414722	0.310089	0.378458	0.450412	0.333874	0.448828	0.470189	0.406688	0.535957	0.508728	0.484382	0.507971	0.51178	0.457906	0.459091	0.494231	0.507446	0.495333
ko-30	0.385056	0.425792	0.495189	0.553169	0.559454	0.58788	0.389419	0.359384	0.537072	0.626147	0.554783	0.590357	0.561352	0.395095	0.581155	0.687838	0.362399	0.431271	0.510347	0.517047	0.415653	0.51188	0.430992	0.50201	0.613237	0.502822	0.523448	0.475487	0.516772	0.615248	0.514601	0.429208	0.351855	0.402832	0.489038	0.345625	0.524419	0.578063	0.481577	0.59586	0.607508	0.498892	0.570968	0.560659	0.55611	0.514963	0.541264	0.58909	0.566647
ko-31	0.357169	0.371427	0.409357	0.494102	0.49812	0.477519	0.341693	0.308103	0.47247	0.538299	0.4755	0.503223	0.505503	0.334072	0.50679	0.562435	0.322373	0.407982	0.461153	0.44634	0.382984	0.460721	0.354836	0.475931	0.558832	0.476603	0.481736	0.450461	0.441374	0.553702	0.44903	0.386279	0.333065	0.353163	0.413522	0.291258	0.424625	0.52562	0.435011	0.541354	0.56313	0.487382	0.502441	0.495386	0.506374	0.465623	0.507382	0.56192	0.468758
ja-1	0.333508	0.332544	0.38816	0.40549	0.373402	0.381305	0.247511	0.192024	0.277921	0.378677	0.316952	0.349962	0.356078	0.293344	0.343173	0.359318	0.213686	0.266211	0.283166	0.329664	0.261803	0.310065	0.239366	0.282792	0.363476	0.279496	0.324509	0.325118	0.343635	0.420897	0.330174	0.407591	0.275471	0.300195	0.301285	0.243779	0.32638	0.330072	0.268646	0.353672	0.319848	0.305359	0.352139	0.311116	0.329629	0.328688	0.315851	0.35149	0.325981
ja-2	0.329486	0.346302	0.450788	0.477786	0.450001	0.435204	0.347413	0.291677	0.401707	0.456412	0.392488	0.486568	0.468702	0.333589	0.467101	0.495637	0.290506	0.349113	0.388451	0.425836	0.339141	0.409663	0.361461	0.392893	0.433068	0.390778	0.423778	0.408168	0.438939	0.496123	0.418152	0.39956	0.303733	0.329194	0.399429	0.316552	0.415739	0.433111	0.370723	0.48227	0.448122	0.401703	0.445371	0.456157	0.408606	0.421674	0.425287	0.441019	0.480949
ja-3	0.340877	0.37932	0.460048	0.437939	0.409362	0.374456	0.324689	0.259923	0.343615	0.408233	0.349768	0.37899	0.365215	0.338723	0.418027	0.455455	0.263904	0.319551	0.348884	0.374969	0.323864	0.347859	0.300372	0.327858	0.378551	0.321979	0.373838	0.376065	0.377423	0.424946	0.398605	0.410006	0.354534	0.290414	0.347383	0.310972	0.38188	0.334392	0.310384	0.416936	0.377041	0.348126	0.393087	0.38194	0.395689	0.370884	0.363311	0.382348	0.443231
ja-4	0.392387	0.300504	0.320933	0.487094	0.417806	0.426002	0.309227	0.24637	0.451743	0.495405	0.477728	0.438874	0.475013	0.253174	0.387645	0.46841	0.219358	0.29505	0.354327	0.368771	0.296746	0.378694	0.291854	0.420535	0.499726	0.430507	0.416236	0.328652	0.387918	0.464284	0.401324	0.319468	0.265508	0.335179	0.427121	0.352235	0.406649	0.503524	0.417217	0.467047	0.439873	0.416597	0.412512	0.41763	0.404556	0.41002	0.41818	0.430959	0.350978
ja-5	0.365692	0.317874	0.415503	0.564579	0.461883	0.461023	0.38728	0.350498	0.485977	0.508476	0.477965	0.447788	0.497981	0.285289	0.45127	0.555362	0.316421	0.392573	0.421365	0.488842	0.388448	0.45549	0.372197	0.488832	0.540249	0.510282	0.466867	0.430977	0.435766	0.536537	0.450632	0.35056	0.261475	0.344061	0.38023	0.341069	0.426971	0.541744	0.424738	0.537115	0.525958	0.424449	0.492946	0.479634	0.504952	0.481033	0.488743	0.471726	0.456336
ja-6	0.296623	0.366493	0.399959	0.473876	0.44769	0.448473	0.410812	0.369583	0.491349	0.518235	0.513618	0.504611	0.506545	0.304494	0.511188	0.579833	0.384448	0.437653	0.46663	0.462565	0.395675	0.553706	0.410523	0.485062	0.570202	0.519158	0.511829	0.464804	0.467475	0.52629	0.467809	0.345502	0.282054	0.354648	0.423096	0.312968	0.435353	0.574377	0.488958	0.566238	0.566426	0.488773	0.514176	0.544779	0.527128	0.494404	0.522621	0.536191	0.49702
ja-7	0.315882	0.379288	0.4314	0.52135	0.516532	0.488771	0.402334	0.364836	0.512788	0.548916	0.51057	0.47736	0.511334	0.354453	0.511636	0.610852	0.356709	0.431512	0.468646	0.500281	0.388477	0.516484	0.418742	0.494476	0.595939	0.535971	0.515969	0.45615	0.471206	0.55723	0.467805	0.389191	0.31778	0.379609	0.458644	0.297916	0.467655	0.569053	0.456904	0.596028	0.590764	0.492171	0.55094	0.51478	0.527186	0.495507	0.551939	0.573218	0.509668
ja-8	0.379678	0.342376	0.448127	0.569282	0.565811	0.572961	0.35051	0.341224	0.527807	0.626138	0.522964	0.560654	0.586233	0.339176	0.524792	0.614364	0.284375	0.372447	0.465347	0.493569	0.368861	0.505697	0.371069	0.456125	0.5554	0.460633	0.503438	0.468011	0.495781	0.607345	0.475674	0.453925	0.304684	0.414565	0.505278	0.355872	0.479291	0.540383	0.425178	0.559548	0.543093	0.518092	0.527524	0.554056	0.528188	0.497186	0.51427	0.553501	0.497704
ja-9	0.380241	0.362145	0.498098	0.573836	0.560157	0.558287	0.387326	0.330176	0.511497	0.636455	0.543249	0.569028	0.55292	0.384122	0.566462	0.630697	0.330102	0.414508	0.485334	0.509543	0.400715	0.517661	0.390378	0.49104	0.590024	0.489848	0.514268	0.492757	0.513366	0.623644	0.498091	0.460697	0.307261	0.432037	0.50369	0.339498	0.515941	0.525566	0.432727	0.586563	0.577699	0.47342	0.572875	0.577697	0.54697	0.498255	0.537302	0.565701	0.557985
ja-10	0.325886	0.379292	0.461634	0.486318	0.448954	0.545253	0.384162	0.35058	0.431326	0.4702	0.453691	0.499588	0.492694	0.355598	0.536645	0.585268	0.328825	0.396397	0.415443	0.476399	0.383283	0.509913	0.417952	0.458147	0.532291	0.478495	0.506247	0.459546	0.492293	0.529943	0.471599	0.384587	0.300584	0.330253	0.407095	0.322541	0.450443	0.50333	0.416863	0.53223	0.528628	0.437575	0.501189	0.522081	0.536408	0.448589	0.475376	0.507166	0.492837
ja-11	0.377566	0.41196	0.508944	0.54809	0.529984	0.526184	0.428584	0.349218	0.537145	0.58951	0.545851	0.585091	0.55298	0.394883	0.572224	0.645296	0.360146	0.474213	0.526718	0.531029	0.449479	0.508916	0.45956	0.515256	0.602401	0.536186	0.527452	0.527313	0.547609	0.579378	0.533354	0.438111	0.366024	0.400304	0.500471	0.40703	0.487143	0.576309	0.503756	0.602663	0.591863	0.533108	0.57029	0.554199	0.57387	0.545006	0.547961	0.57996	0.573214
ja-12	0.360571	0.426557	0.522632	0.488089	0.493076	0.486265	0.396445	0.370438	0.442724	0.486842	0.476882	0.522341	0.505122	0.42328	0.552293	0.588661	0.40196	0.436701	0.459489	0.49944	0.434649	0.511884	0.445452	0.489753	0.539408	0.512107	0.534246	0.498604	0.515508	0.556825	0.505613	0.437679	0.382736	0.407453	0.402881	0.334095	0.471008	0.5188	0.477216	0.566852	0.558728	0.479641	0.538575	0.530929	0.52331	0.468656	0.504391	0.508009	0.546848
ja-13	0.305111	0.381661	0.502726	0.529064	0.465445	0.496175	0.399383	0.40524	0.486404	0.502084	0.482144	0.490141	0.490699	0.376591	0.524746	0.615595	0.388719	0.443647	0.43336	0.520097	0.464311	0.522065	0.424355	0.495624	0.572771	0.505158	0.55432	0.480369	0.509372	0.556412	0.505866	0.398871	0.309629	0.343673	0.386923	0.303016	0.460154	0.566591	0.47934	0.576688	0.564885	0.469501	0.538071	0.543265	0.584911	0.510876	0.533118	0.551067	0.520705
ja-14	0.372091	0.407933	0.494051	0.562561	0.568433	0.542727	0.443155	0.409153	0.544498	0.623921	0.55022	0.583306	0.5868	0.381101	0.577838	0.66889	0.378504	0.449547	0.515114	0.529085	0.39938	0.560733	0.435871	0.525376	0.62859	0.570394	0.563465	0.527406	0.549234	0.623377	0.546676	0.438155	0.351426	0.392155	0.501827	0.332251	0.51621	0.635122	0.513898	0.643137	0.633673	0.548219	0.583814	0.594795	0.582359	0.553415	0.577733	0.610958	0.573032
ja-15	0.399253	0.427502	0.506022	0.587705	0.593849	0.582196	0.472738	0.412416	0.602012	0.652459	0.607581	0.632223	0.615695	0.416831	0.614384	0.733362	0.40017	0.492964	0.582522	0.575387	0.419686	0.62285	0.484607	0.560437	0.677116	0.594522	0.574156	0.544179	0.564882	0.654244	0.567019	0.464306	0.376523	0.439204	0.543038	0.36896	0.553835	0.645303	0.559711	0.666572	0.669369	0.556051	0.621857	0.616349	0.65884	0.562212	0.597803	0.642262	0.600006
ja-16	0.405331	0.422177	0.50607	0.569834	0.562256	0.546549	0.457686	0.367366	0.550047	0.607543	0.578201	0.588976	0.582598	0.397096	0.599617	0.675751	0.415233	0.475738	0.561891	0.529439	0.456496	0.599076	0.490179	0.586778	0.653312	0.606124	0.574096	0.546523	0.563743	0.641032	0.565553	0.457108	0.369707	0.39776	0.488948	0.352558	0.541921	0.638925	0.590806	0.657275	0.683625	0.557601	0.614329	0.610851	0.605927	0.566977	0.58776	0.613102	0.580594
ja-17	0.314435	0.350192	0.456342	0.514427	0.47748	0.460664	0.427293	0.389363	0.495679	0.521679	0.48417	0.477937	0.502717	0.339367	0.508143	0.60927	0.394983	0.474358	0.48374	0.508508	0.39852	0.505692	0.438131	0.496777	0.607474	0.559448	0.546661	0.45296	0.490205	0.555232	0.485733	0.382997	0.275293	0.339746	0.401409	0.288603	0.460386	0.575385	0.480489	0.59773	0.582833	0.461492	0.540132	0.51553	0.546491	0.503311	0.516294	0.534187	0.512875
ja-18	0.32793	0.384293	0.454783	0.50745	0.512873	0.507822	0.41802	0.383649	0.523603	0.588898	0.538438	0.574077	0.569666	0.358798	0.53215	0.635558	0.371402	0.458435	0.542411	0.518574	0.433544	0.561075	0.445581	0.549112	0.61157	0.54378	0.531852	0.478702	0.507828	0.589128	0.513204	0.414687	0.324797	0.368686	0.469777	0.360157	0.514355	0.605076	0.500781	0.604197	0.599091	0.51782	0.543992	0.555292	0.574455	0.519696	0.572197	0.575576	0.548037
ja-19	0.362953	0.402302	0.466491	0.499042	0.49486	0.492898	0.394382	0.35484	0.491393	0.515462	0.517451	0.527568	0.524355	0.38075	0.519908	0.588538	0.3353	0.434411	0.450597	0.483915	0.440089	0.530741	0.442025	0.51676	0.608726	0.603645	0.553762	0.479162	0.541832	0.573443	0.517584	0.440494	0.342691	0.375438	0.428711	0.338516	0.473979	0.585048	0.518746	0.610953	0.574785	0.509653	0.543103	0.548914	0.585776	0.519656	0.534188	0.535852	0.500252
ja-20	0.31877	0.408773	0.441203	0.487356	0.437667	0.454501	0.446605	0.39592	0.500742	0.511194	0.502127	0.529298	0.535337	0.328819	0.529338	0.604017	0.402083	0.483982	0.484233	0.514941	0.444283	0.55775	0.441123	0.5637	0.61805	0.603004	0.568715	0.504059	0.502924	0.554387	0.506575	0.340538	0.305966	0.355199	0.417736	0.326416	0.451339	0.627535	0.536128	0.601183	0.640922	0.493069	0.556239	0.543347	0.546742	0.526903	0.549307	0.535624	0.501128
ja-21	0.348749	0.426417	0.50703	0.498358	0.476038	0.458521	0.455749	0.405417	0.459697	0.510102	0.484738	0.505011	0.518099	0.418092	0.564324	0.594799	0.435636	0.492337	0.475323	0.545803	0.463253	0.566042	0.492739	0.53516	0.60143	0.568111	0.594941	0.496971	0.537299	0.57739	0.527419	0.434148	0.332988	0.361251	0.415523	0.304307	0.461336	0.564252	0.506446	0.622083	0.596115	0.495568	0.546195	0.519188	0.523195	0.509481	0.533052	0.515603	0.565447
ja-22	0.32824	0.397348	0.467704	0.46085	0.44903	0.447306	0.414797	0.395424	0.470057	0.494532	0.509695	0.532539	0.466617	0.36152	0.538796	0.598162	0.419821	0.49343	0.51576	0.529267	0.453971	0.533331	0.438873	0.515377	0.538359	0.481695	0.532966	0.501677	0.486483	0.538964	0.476569	0.389603	0.344662	0.365412	0.365103	0.319227	0.467606	0.556939	0.494814	0.560229	0.578214	0.489149	0.527412	0.521969	0.563753	0.497185	0.525301	0.538996	0.533604
ja-23	0.315115	0.387379	0.485967	0.477685	0.427678	0.45092	0.440095	0.426412	0.467837	0.491547	0.465435	0.516913	0.511576	0.367171	0.542109	0.606848	0.450972	0.506074	0.507867	0.542795	0.466544	0.557254	0.472861	0.5485	0.56239	0.530699	0.566111	0.50858	0.518272	0.557817	0.478795	0.361192	0.293391	0.323805	0.355165	0.278625	0.461843	0.574257	0.513997	0.596609	0.608939	0.457136	0.527967	0.529405	0.569578	0.523083	0.547938	0.527445	0.551836
ja-24	0.271364	0.298078	0.406205	0.379522	0.370003	0.389385	0.289588	0.2901	0.380939	0.414917	0.391623	0.459752	0.411045	0.311342	0.427053	0.476138	0.302702	0.355883	0.415045	0.355584	0.369601	0.407076	0.352371	0.382351	0.419647	0.363082	0.398862	0.410129	0.397747	0.420215	0.411056	0.348398	0.284504	0.306067	0.34963	0.304094	0.347162	0.420476	0.393757	0.458577	0.414977	0.425165	0.421863	0.439287	0.441152	0.400977	0.388415	0.44728	0.447078
ja-25	0.283483	0.347187	0.428351	0.37586	0.362498	0.350436	0.295464	0.284205	0.314437	0.352203	0.352686	0.382903	0.357376	0.367124	0.435697	0.444039	0.309921	0.354295	0.336658	0.364045	0.330204	0.399068	0.362214	0.366416	0.407783	0.369254	0.400575	0.410331	0.418181	0.409292	0.406135	0.410608	0.294466	0.294049	0.29911	0.231894	0.376066	0.379	0.375948	0.442642	0.40771	0.378627	0.403796	0.385122	0.406028	0.386134	0.385311	0.39758	0.405473
ja-26	0.333647	0.376906	0.429758	0.371581	0.380079	0.353258	0.329331	0.237314	0.316899	0.375844	0.357948	0.399356	0.379823	0.359397	0.438738	0.433341	0.31418	0.351852	0.360698	0.35059	0.330458	0.391499	0.333667	0.376529	0.372255	0.356612	0.390456	0.422981	0.399457	0.428283	0.393631	0.396275	0.334292	0.262582	0.292042	0.288486	0.358828	0.390188	0.362795	0.435291	0.402783	0.364248	0.398419	0.387323	0.364043	0.394913	0.375973	0.375898	0.436477
ja-27	0.306078	0.298802	0.412676	0.458373	0.471559	0.436238	0.315456	0.324148	0.430195	0.512795	0.460713	0.484769	0.452058	0.314072	0.432803	0.528291	0.282432	0.33441	0.40049	0.398072	0.331465	0.447455	0.30677	0.393428	0.458525	0.394021	0.441994	0.42779	0.431123	0.507973	0.443514	0.43369	0.306663	0.387934	0.410501	0.306389	0.413329	0.466028	0.405324	0.487454	0.483961	0.463128	0.482115	0.495095	0.445821	0.459786	0.442137	0.476143	0.445669
ja-28	0.378194	0.356267	0.388657	0.430236	0.368414	0.397258	0.307845	0.248415	0.331428	0.40487	0.381016	0.425169	0.400681	0.367799	0.440403	0.435734	0.280583	0.33761	0.333896	0.36815	0.321795	0.387435	0.316443	0.336726	0.380723	0.32599	0.37756	0.378093	0.39	0.42059	0.413309	0.372322	0.299414	0.293807	0.331258	0.291411	0.410662	0.38051	0.322852	0.397603	0.404335	0.371369	0.384639	0.439484	0.395599	0.377443	0.381666	0.391197	0.421618
ja-29	0.302719	0.331894	0.340638	0.376408	0.319365	0.356139	0.274011	0.27544	0.331908	0.352286	0.356549	0.384604	0.373203	0.323971	0.376508	0.398388	0.262106	0.328459	0.323456	0.349301	0.315305	0.367425	0.292809	0.336085	0.39098	0.365297	0.415928	0.369482	0.369894	0.396203	0.346588	0.348402	0.294611	0.2868	0.243608	0.188694	0.333508	0.383557	0.33019	0.403781	0.40349	0.329466	0.370398	0.362704	0.392403	0.375686	0.378693	0.384007	0.39038
ja-30	0.347169	0.400207	0.508122	0.487707	0.514772	0.469535	0.350955	0.324164	0.419911	0.51887	0.454528	0.494152	0.465937	0.396221	0.498868	0.544278	0.311278	0.390628	0.406853	0.446188	0.372175	0.445918	0.365388	0.437857	0.49346	0.423377	0.469557	0.460009	0.482658	0.554144	0.470074	0.466475	0.331319	0.356012	0.374592	0.309706	0.456457	0.477735	0.414555	0.512169	0.514372	0.442636	0.480819	0.509868	0.521113	0.459446	0.476698	0.498923	0.504159
ja-31	0.265803	0.284171	0.399056	0.332662	0.404658	0.33776	0.211128	0.200046	0.332035	0.39283	0.345782	0.389961	0.372737	0.26149	0.35643	0.379223	0.223055	0.274606	0.30244	0.299523	0.276919	0.327426	0.262779	0.311354	0.377534	0.349583	0.345169	0.319593	0.355907	0.427051	0.327407	0.373302	0.283778	0.33904	0.317116	0.232136	0.332474	0.390434	0.300745	0.392035	0.361901	0.378067	0.37585	0.369142	0.395336	0.360307	0.330658	0.376588	0.333987
ar-1	0.276831	0.261266	0.358449	0.314924	0.31565	0.328697	0.216462	0.184874	0.27048	0.333984	0.300479	0.317273	0.291501	0.265993	0.324561	0.314462	0.211443	0.226778	0.237576	0.255511	0.224505	0.279733	0.214964	0.226518	0.288048	0.239849	0.294238	0.284249	0.294118	0.341811	0.300378	0.361418	0.246426	0.291443	0.276957	0.208727	0.303619	0.286597	0.241462	0.315245	0.297211	0.257579	0.284458	0.293288	0.304007	0.244492	0.270564	0.307149	0.310648
[truncated: 63 more rows]
[truncated: 204 more columns]

## Sheet: Figure3e
Country_x	Country_y	SemRegDemo	PredictedSemRegDemo
China	Egypt	-0.141422	0.0806805
China	India	0.853656	0.269818
China	Japan	-1.74083	-1.20828
[truncated: 25 more rows]

## Sheet: Figure3f
eco_variable	estimate	lowCI	upperCI		dimension	eco_variable	estimate	penalized_p	fdr_p_value
[truncated: 52 more rows]

[truncated: 19 more sheets: Figure4b, Figure4c, Figure5a, Figure5c, Table1, FigureS1, FigureS2b, FigureS2c, FigureS2d, FigureS3a, FigureS3b, FigureS4a_left, FigureS4a_right, FigureS4b_left, FigureS4b_middle, FigureS4b_right, FigureS5, FigureS7, FigureS8]
